# Supplementary material for: Identification of metabolism-associated molecular classification and prognostic genes for medulloblastoma based on bioinformatics analysis
Source: Clinics (Sao Paulo). 2026 May 18;81:101003. doi: 10.1016/j.clinsp.2026.101003 (PMC13202577; doi:10.1016/j.clinsp.2026.101003)
Supplement: Supplementary file 2 [file mmc2.xlsx]

## Sheet: Sheet1
Supplementary Table 4: The Metadata of scRNAseq
	orig.ident	nCount_RNA	nFeature_RNA	integrated_snn_res.0.5	seurat_clusters	sample	Subtype	Subcluster	celltype
AAACCAATCGACTTGCATACGTCA-1_11	Y1	2718	1942	5	5	Y1	NA	NA	other
AAACCAGGTACCGCACATACGTCA-1_11	Y1	1732	1433	13	13	Y1	NA	NA	other
AAACCAGGTGTTCCAGATACGTCA-1_11	Y1	1926	1526	5	5	Y1	NA	NA	other
AAACCGGTCTATCACGATACGTCA-1_11	Y1	8405	4475	5	5	Y1	NA	NA	other
AAACGTTCAAGCTTTCATACGTCA-1_11	Y1	4052	2418	11	11	Y1	NA	NA	other
AAACGTTCATCTATCAATACGTCA-1_11	Y1	9147	4526	5	5	Y1	NA	NA	other
AAAGATGCAAACTTCCATACGTCA-1_11	Y1	13742	5988	11	11	Y1	NA	NA	other
AAAGATGCAAAGGTAAATACGTCA-1_11	Y1	3645	2405	5	5	Y1	NA	NA	other
AAAGATGCACCACAAAATACGTCA-1_11	Y1	3544	2320	5	5	Y1	NA	NA	other
AAAGATGCATGTGGCGATACGTCA-1_11	Y1	1740	1397	11	11	Y1	NA	NA	other
AAAGCATGTCAATTCAATACGTCA-1_11	Y1	4090	2735	5	5	Y1	NA	NA	other
AAAGCATGTGCGCATCATACGTCA-1_11	Y1	3194	2165	5	5	Y1	NA	NA	other
AAAGCATGTTAGCGGGATACGTCA-1_11	Y1	2301	1775	13	13	Y1	NA	NA	other
AAAGCATGTTCGGTATATACGTCA-1_11	Y1	3051	2080	5	5	Y1	NA	NA	other
AAAGCATGTTCTCAAAATACGTCA-1_11	Y1	3964	2586	5	5	Y1	NA	NA	other
AAAGCATGTTGTCATAATACGTCA-1_11	Y1	4442	2982	15	15	Y1	NA	NA	other
AAAGCGAAGAGGAAATATACGTCA-1_11	Y1	1270	1012	5	5	Y1	NA	NA	other
AAAGCGAAGCTATTACATACGTCA-1_11	Y1	1340	1133	13	13	Y1	NA	NA	other
AAAGGCTTCATTGTACATACGTCA-1_11	Y1	5482	3425	5	5	Y1	NA	NA	other
AAAGGCTTCGCATTTGATACGTCA-1_11	Y1	1690	1298	5	5	Y1	NA	NA	other
AAAGGGATCACAAGCGATACGTCA-1_11	Y1	2520	1834	5	5	Y1	NA	NA	other
AAAGGGATCCTTTAGGATACGTCA-1_11	Y1	5054	3138	5	5	Y1	NA	NA	other
AAAGGGATCTCGCCTCATACGTCA-1_11	Y1	2094	1545	5	5	Y1	NA	NA	other
AAAGGTACAAATATGCATACGTCA-1_11	Y1	4738	3038	5	5	Y1	NA	NA	other
AAAGGTACATTTCTTCATACGTCA-1_11	Y1	2934	2080	13	13	Y1	NA	NA	other
AAAGGTGAGAGCAATCATACGTCA-1_11	Y1	872	772	5	5	Y1	NA	NA	other
AAAGGTGAGATAATCGATACGTCA-1_11	Y1	1659	1343	5	5	Y1	NA	NA	other
AAAGTAGCATCGATAGATACGTCA-1_11	Y1	1306	1081	5	5	Y1	NA	NA	other
AAAGTCATCCTGATCAATACGTCA-1_11	Y1	2126	1701	5	5	Y1	NA	NA	other
AAAGTCATCGTTGCACATACGTCA-1_11	Y1	3715	2454	5	5	Y1	NA	NA	other
AAATCACCAAAGGTAAATACGTCA-1_11	Y1	2982	2135	5	5	Y1	NA	NA	other
AAATCACCAAATAAGGATACGTCA-1_11	Y1	1558	1260	5	5	Y1	NA	NA	other
AAATCACCAGATAACTATACGTCA-1_11	Y1	2772	2035	5	5	Y1	NA	NA	other
AAATGGTGTTAGGTGAATACGTCA-1_11	Y1	615	539	13	13	Y1	NA	NA	other
AACACTAAGAAGTAGGATACGTCA-1_11	Y1	5273	3292	5	5	Y1	NA	NA	other
AACACTAAGGCTTAGGATACGTCA-1_11	Y1	3466	2383	5	5	Y1	NA	NA	other
AACATTGAGATGCAACATACGTCA-1_11	Y1	2272	1711	15	15	Y1	NA	NA	other
AACATTGAGTCATCATATACGTCA-1_11	Y1	3006	2137	5	5	Y1	NA	NA	other
AACCAAATCAACTGTTATACGTCA-1_11	Y1	2975	2116	5	5	Y1	NA	NA	other
AACCAGGTCAGGTTAAATACGTCA-1_11	Y1	2522	1748	5	5	Y1	NA	NA	other
AACCATAAGACCTTTGATACGTCA-1_11	Y1	1188	956	15	15	Y1	NA	NA	other
AACCATAAGCGAATACATACGTCA-1_11	Y1	20285	6950	5	5	Y1	NA	NA	other
AACCATAAGTTAACAGATACGTCA-1_11	Y1	811	699	15	15	Y1	NA	NA	other
AACCATTTCTCACAATATACGTCA-1_11	Y1	2949	2127	13	13	Y1	NA	NA	other
AACCCGGCAAAGAACAATACGTCA-1_11	Y1	1553	1263	5	5	Y1	NA	NA	other
AACCTAAAGCTACGTCATACGTCA-1_11	Y1	874	743	11	11	Y1	NA	NA	other
AACCTAAAGTCATTCGATACGTCA-1_11	Y1	4482	2903	5	5	Y1	NA	NA	other
AACCTATTCTTCGCCCATACGTCA-1_11	Y1	3685	2538	15	15	Y1	NA	NA	other
AACCTCATCTAACCTGATACGTCA-1_11	Y1	1071	798	5	5	Y1	NA	NA	other
AACCTGCTCAGGCATGATACGTCA-1_11	Y1	2048	1629	7	7	Y1	NA	NA	other
AACCTGCTCATTACCGATACGTCA-1_11	Y1	4236	2802	5	5	Y1	NA	NA	other
AACCTGCTCGATTATCATACGTCA-1_11	Y1	1820	1445	5	5	Y1	NA	NA	other
AACCTGCTCGCTATATATACGTCA-1_11	Y1	1560	1257	15	15	Y1	NA	NA	other
AACCTTTAGTTAGGGTATACGTCA-1_11	Y1	1832	1417	7	7	Y1	NA	NA	other
AACGGCTCAAACTTCCATACGTCA-1_11	Y1	6556	3684	5	5	Y1	NA	NA	other
AACGGCTCACCGTTTGATACGTCA-1_11	Y1	1247	1023	15	15	Y1	NA	NA	other
AACGTTAAGGAAGGTAATACGTCA-1_11	Y1	4329	2799	5	5	Y1	NA	NA	other
AACGTTCGTAACCCATATACGTCA-1_11	Y1	3751	2431	5	5	Y1	NA	NA	other
AACGTTCGTCACTATAATACGTCA-1_11	Y1	4450	2770	5	5	Y1	NA	NA	other
AACTAACCACCTAAAGATACGTCA-1_11	Y1	2277	1559	13	13	Y1	NA	NA	other
AACTAAGTCCGCACCAATACGTCA-1_11	Y1	2581	1834	5	5	Y1	NA	NA	other
AACTAAGTCCTGGAAGATACGTCA-1_11	Y1	755	559	11	11	Y1	NA	NA	other
AACTCGCTCCAGAACGATACGTCA-1_11	Y1	3718	2365	5	5	Y1	NA	NA	other
AACTGAATCCCTCATTATACGTCA-1_11	Y1	2967	2052	5	5	Y1	NA	NA	other
AACTGAGGTACGTTACATACGTCA-1_11	Y1	1798	1454	5	5	Y1	NA	NA	other
AACTGAGGTGGAAGCTATACGTCA-1_11	Y1	824	702	13	13	Y1	NA	NA	other
AACTGGCCAGGAGCAAATACGTCA-1_11	Y1	1170	1001	7	7	Y1	NA	NA	other
AACTTCGTCAGCACCTATACGTCA-1_11	Y1	823	712	15	15	Y1	NA	NA	other
AACTTCGTCATGCATTATACGTCA-1_11	Y1	945	794	5	5	Y1	NA	NA	other
AACTTCGTCCAAATAGATACGTCA-1_11	Y1	2220	1663	5	5	Y1	NA	NA	other
AACTTGTTCGCTCAACATACGTCA-1_11	Y1	3061	2032	5	5	Y1	NA	NA	other
AAGAATCGTCGAAGGTATACGTCA-1_11	Y1	3997	2685	5	5	Y1	NA	NA	other
AAGAATCGTTAGTAGGATACGTCA-1_11	Y1	947	823	15	15	Y1	NA	NA	other
AAGACAACAATGAATCATACGTCA-1_11	Y1	647	584	7	7	Y1	NA	NA	other
AAGACTCAGGAAACTCATACGTCA-1_11	Y1	1285	932	13	13	Y1	NA	NA	other
AAGACTCAGGAAGCCCATACGTCA-1_11	Y1	4623	2946	7	7	Y1	NA	NA	other
AAGACTCAGTTACATCATACGTCA-1_11	Y1	2599	1839	13	13	Y1	NA	NA	other
AAGCAACTCACAAGCGATACGTCA-1_11	Y1	5201	3075	5	5	Y1	NA	NA	other
AAGCATGGTCGTAACTATACGTCA-1_11	Y1	2733	2004	13	13	Y1	NA	NA	other
AAGCCTCTCACCCTCCATACGTCA-1_11	Y1	14564	5968	5	5	Y1	NA	NA	other
AAGCCTGAGAAGTACCATACGTCA-1_11	Y1	3543	2370	5	5	Y1	NA	NA	other
AAGCCTGAGCAAATTGATACGTCA-1_11	Y1	2918	2082	5	5	Y1	NA	NA	other
AAGCCTGAGGCGCAACATACGTCA-1_11	Y1	3575	2538	5	5	Y1	NA	NA	other
AAGCCTTGTAACGGGTATACGTCA-1_11	Y1	3909	2590	5	5	Y1	NA	NA	other
AAGCCTTGTCAGGGCAATACGTCA-1_11	Y1	9205	4622	5	5	Y1	NA	NA	other
AAGCCTTGTGCATTACATACGTCA-1_11	Y1	2186	1697	13	13	Y1	NA	NA	other
AAGCGATTCACAGCCTATACGTCA-1_11	Y1	1050	895	5	5	Y1	NA	NA	other
AAGCGATTCGCGGATAATACGTCA-1_11	Y1	1454	1194	5	5	Y1	NA	NA	other
AAGCGGCTCAAGCCAGATACGTCA-1_11	Y1	1103	938	5	5	Y1	NA	NA	other
AAGCTTAAGCCGCTATATACGTCA-1_11	Y1	5365	3235	5	5	Y1	NA	NA	other
AAGCTTAAGTGTTTGTATACGTCA-1_11	Y1	2151	1610	5	5	Y1	NA	NA	other
AAGCTTAAGTTACCTGATACGTCA-1_11	Y1	2780	2061	5	5	Y1	NA	NA	other
AAGGACAAGCTATCCAATACGTCA-1_11	Y1	6884	3820	5	5	Y1	NA	NA	other
AAGGAGCAGGCCATTCATACGTCA-1_11	Y1	3096	2181	11	11	Y1	NA	NA	other
AAGGCACGTAATCCGTATACGTCA-1_11	Y1	625	551	15	15	Y1	NA	NA	other
AAGGCACGTCGTAACTATACGTCA-1_11	Y1	3493	2257	5	5	Y1	NA	NA	other
AAGGCACGTGCGATAAATACGTCA-1_11	Y1	2861	1957	5	5	Y1	NA	NA	other
AAGGCACGTTTAGTTGATACGTCA-1_11	Y1	2633	1944	5	5	Y1	NA	NA	other
AAGGCACGTTTGGGCCATACGTCA-1_11	Y1	883	719	5	5	Y1	NA	NA	other
AAGGCCCAGGAAGCCCATACGTCA-1_11	Y1	3282	2326	7	7	Y1	NA	NA	other
AAGGCCCAGGTAAGTCATACGTCA-1_11	Y1	11905	5407	13	13	Y1	NA	NA	other
AAGGCCCAGTTACACTATACGTCA-1_11	Y1	3257	2294	5	5	Y1	NA	NA	other
AAGGCTGTCAAGGTCGATACGTCA-1_11	Y1	3181	2151	11	11	Y1	NA	NA	other
AAGGCTGTCAGCACGAATACGTCA-1_11	Y1	3190	2255	7	7	Y1	NA	NA	other
AAGGTATGTACGCACCATACGTCA-1_11	Y1	2930	2082	5	5	Y1	NA	NA	other
AAGGTTATCTCTATGGATACGTCA-1_11	Y1	21459	7457	11	11	Y1	NA	NA	other
AAGGTTGGTAAGCTAGATACGTCA-1_11	Y1	2759	2017	15	15	Y1	NA	NA	other
AAGGTTGGTCACCAGCATACGTCA-1_11	Y1	4244	2817	5	5	Y1	NA	NA	other
AAGGTTGGTCCTCCTGATACGTCA-1_11	Y1	4095	2720	5	5	Y1	NA	NA	other
AAGGTTGGTGATCCTGATACGTCA-1_11	Y1	2315	1750	5	5	Y1	NA	NA	other
AAGTACCAGCTGGACAATACGTCA-1_11	Y1	2775	1890	5	5	Y1	NA	NA	other
AAGTACCAGGATTAGCATACGTCA-1_11	Y1	4608	2866	5	5	Y1	NA	NA	other
AAGTACCAGTTAGGGTATACGTCA-1_11	Y1	2396	1715	5	5	Y1	NA	NA	other
AAGTCATCACTGACTTATACGTCA-1_11	Y1	4620	2961	5	5	Y1	NA	NA	other
AAGTCATCAGCGATCGATACGTCA-1_11	Y1	2689	1938	5	5	Y1	NA	NA	other
AAGTCATCAGTTATGGATACGTCA-1_11	Y1	1829	1298	11	11	Y1	NA	NA	other
AAGTGAACATCCAAGAATACGTCA-1_11	Y1	4765	3009	5	5	Y1	NA	NA	other
AAGTGAACATCCGTCAATACGTCA-1_11	Y1	4800	3083	7	7	Y1	NA	NA	other
AAGTGAGAGATTCATCATACGTCA-1_11	Y1	1838	1468	13	13	Y1	NA	NA	other
AAGTTCGCACATAAGTATACGTCA-1_11	Y1	1447	1166	5	5	Y1	NA	NA	other
AATAGCATCGTAGTTTATACGTCA-1_11	Y1	14054	5773	5	5	Y1	NA	NA	other
AATAGCATCGTTATGTATACGTCA-1_11	Y1	10563	5058	13	13	Y1	NA	NA	other
AATCACGCAATGGATTATACGTCA-1_11	Y1	2320	1466	11	11	Y1	NA	NA	other
AATCACGCATGCGCAGATACGTCA-1_11	Y1	16145	6368	5	5	Y1	NA	NA	other
AATCCAAAGGCTCCATATACGTCA-1_11	Y1	857	705	13	13	Y1	NA	NA	other
AATCCGGAGCCCGTTGATACGTCA-1_11	Y1	1197	1039	13	13	Y1	NA	NA	other
AATCCGGAGGATTAGCATACGTCA-1_11	Y1	4303	2754	5	5	Y1	NA	NA	other
AATCCGGAGTCATGAAATACGTCA-1_11	Y1	2350	1739	13	13	Y1	NA	NA	other
AATCCGTGTCCATCCTATACGTCA-1_11	Y1	5519	3170	5	5	Y1	NA	NA	other
AATCCGTGTTCCTTTGATACGTCA-1_11	Y1	9280	4560	5	5	Y1	NA	NA	other
AATCGCACAACTTAGGATACGTCA-1_11	Y1	3235	2284	5	5	Y1	NA	NA	other
AATCGCCTCCAGAAACATACGTCA-1_11	Y1	3921	2643	5	5	Y1	NA	NA	other
AATCGCGAGAGCAAGAATACGTCA-1_11	Y1	14882	6227	11	11	Y1	NA	NA	other
AATCGCGAGGTATAGCATACGTCA-1_11	Y1	2313	1802	11	11	Y1	NA	NA	other
AATCGCGAGGTTGGGCATACGTCA-1_11	Y1	2320	1775	5	5	Y1	NA	NA	other
AATCGGCCAGTTAAACATACGTCA-1_11	Y1	4075	2781	13	13	Y1	NA	NA	other
AATCGTTTCAAGCTCCATACGTCA-1_11	Y1	2803	1937	5	5	Y1	NA	NA	other
AATCTCTAGAGGAGGTATACGTCA-1_11	Y1	7574	4209	5	5	Y1	NA	NA	other
AATGAAGCAAACTGGCATACGTCA-1_11	Y1	2600	1852	13	13	Y1	NA	NA	other
AATGACCAGTTTGAGAATACGTCA-1_11	Y1	3837	2420	5	5	Y1	NA	NA	other
AATGCGCCAAATACCGATACGTCA-1_11	Y1	3747	2485	5	5	Y1	NA	NA	other
AATGCGCCAACCCTATATACGTCA-1_11	Y1	869	759	15	15	Y1	NA	NA	other
AATGCGCCAATCAAACATACGTCA-1_11	Y1	761	667	13	13	Y1	NA	NA	other
AATGCGCCATTGCCTGATACGTCA-1_11	Y1	8334	4342	5	5	Y1	NA	NA	other
AATGGCAGTCCTCCTGATACGTCA-1_11	Y1	2818	2072	13	13	Y1	NA	NA	other
AATGTGATCACAAACAATACGTCA-1_11	Y1	697	605	11	11	Y1	NA	NA	other
AATTACCTCAATCGCCATACGTCA-1_11	Y1	805	698	5	5	Y1	NA	NA	other
AATTGACCAATCAAGTATACGTCA-1_11	Y1	2408	1778	5	5	Y1	NA	NA	other
AATTGACCAGAGAGCAATACGTCA-1_11	Y1	663	579	13	13	Y1	NA	NA	other
AATTTGGAGGAGGCCTATACGTCA-1_11	Y1	2187	1599	5	5	Y1	NA	NA	other
AATTTGGAGGTTCCGTATACGTCA-1_11	Y1	1662	1302	5	5	Y1	NA	NA	other
ACAAAGGAGACTCAAAATACGTCA-1_11	Y1	6685	3746	5	5	Y1	NA	NA	other
ACAACATCATGCTCCAATACGTCA-1_11	Y1	2866	2032	5	5	Y1	NA	NA	other
ACAACCTGTCCATCAGATACGTCA-1_11	Y1	11978	5384	5	5	Y1	NA	NA	other
ACAACGGTCGGTTCACATACGTCA-1_11	Y1	2695	1892	5	5	Y1	NA	NA	other
ACAAGGCGTATTCGTAATACGTCA-1_11	Y1	5031	3120	5	5	Y1	NA	NA	other
ACAAGGCGTCCATCAGATACGTCA-1_11	Y1	1023	833	5	5	Y1	NA	NA	other
ACAAGTATCAGCCTTAATACGTCA-1_11	Y1	2524	1869	13	13	Y1	NA	NA	other
ACAAGTATCAGGTTGGATACGTCA-1_11	Y1	2631	1920	5	5	Y1	NA	NA	other
ACAAGTATCCGCTATAATACGTCA-1_11	Y1	4244	2709	5	5	Y1	NA	NA	other
ACAATCAAGCTAAATGATACGTCA-1_11	Y1	4047	2764	5	5	Y1	NA	NA	other
ACAATGTCAACCGTGGATACGTCA-1_11	Y1	656	561	11	11	Y1	NA	NA	other
ACACAAGGTGCGCATCATACGTCA-1_11	Y1	4044	2694	5	5	Y1	NA	NA	other
ACACAATCAATGTTCCATACGTCA-1_11	Y1	7733	4233	5	5	Y1	NA	NA	other
ACACCAACAGTGAGGAATACGTCA-1_11	Y1	4701	2945	5	5	Y1	NA	NA	other
ACACCGGCATCATCACATACGTCA-1_11	Y1	960	817	5	5	Y1	NA	NA	other
ACACCTATCAAGCCAGATACGTCA-1_11	Y1	2019	1544	5	5	Y1	NA	NA	other
ACACTTGTCCCAGTACATACGTCA-1_11	Y1	1524	1111	11	11	Y1	NA	NA	other
ACAGCACCAGCACGTGATACGTCA-1_11	Y1	732	604	13	13	Y1	NA	NA	other
ACAGCACCATTCAACCATACGTCA-1_11	Y1	1631	1297	13	13	Y1	NA	NA	other
ACAGCCGCAAATATGCATACGTCA-1_11	Y1	2649	1957	5	5	Y1	NA	NA	other
ACAGCCGCACAGCAACATACGTCA-1_11	Y1	2637	1904	5	5	Y1	NA	NA	other
ACAGCCGCAGAAACTTATACGTCA-1_11	Y1	2408	1802	13	13	Y1	NA	NA	other
ACAGCCGCAGCTAGCGATACGTCA-1_11	Y1	4122	2741	5	5	Y1	NA	NA	other
ACAGCCGCATAGACCAATACGTCA-1_11	Y1	2096	1633	5	5	Y1	NA	NA	other
ACAGCGGGTCAATGTCATACGTCA-1_11	Y1	6118	3401	5	5	Y1	NA	NA	other
ACAGGTAGTCTATCTTATACGTCA-1_11	Y1	7109	3976	5	5	Y1	NA	NA	other
ACAGTTGCATTAGTGGATACGTCA-1_11	Y1	1203	947	13	13	Y1	NA	NA	other
ACATTACTCCCAAATTATACGTCA-1_11	Y1	2830	1947	5	5	Y1	NA	NA	other
ACATTACTCCTCTAAGATACGTCA-1_11	Y1	878	753	13	13	Y1	NA	NA	other
ACATTACTCGCGTTCGATACGTCA-1_11	Y1	1055	906	7	7	Y1	NA	NA	other
ACCAATAAGATTATCCATACGTCA-1_11	Y1	4726	3002	5	5	Y1	NA	NA	other
ACCAATCGTTAACCACATACGTCA-1_11	Y1	3398	2298	13	13	Y1	NA	NA	other
ACCAATTTCACCACACATACGTCA-1_11	Y1	2624	1950	5	5	Y1	NA	NA	other
ACCAATTTCCATAACTATACGTCA-1_11	Y1	2420	1735	5	5	Y1	NA	NA	other
ACCACAACAATTAGCGATACGTCA-1_11	Y1	1083	879	5	5	Y1	NA	NA	other
ACCACAACATTTGGGAATACGTCA-1_11	Y1	3027	2134	15	15	Y1	NA	NA	other
ACCACGTTCAGGCATGATACGTCA-1_11	Y1	2558	1832	5	5	Y1	NA	NA	other
ACCACGTTCCCGTTGGATACGTCA-1_11	Y1	12071	5439	5	5	Y1	NA	NA	other
ACCATTAGTAGCGGATATACGTCA-1_11	Y1	2578	1865	5	5	Y1	NA	NA	other
ACCATTAGTTAGGTAGATACGTCA-1_11	Y1	1124	946	13	13	Y1	NA	NA	other
ACCATTAGTTAGTGGAATACGTCA-1_11	Y1	5496	3304	13	13	Y1	NA	NA	other
ACCCAAACACAACAATATACGTCA-1_11	Y1	11212	5222	11	11	Y1	NA	NA	other
ACCCAAACATGGGTTAATACGTCA-1_11	Y1	12733	5471	5	5	Y1	NA	NA	other
ACCCGCTCACCTAAGAATACGTCA-1_11	Y1	3331	2354	5	5	Y1	NA	NA	other
ACCCGTTAGGTATTTCATACGTCA-1_11	Y1	2374	1824	13	13	Y1	NA	NA	other
ACCCTCCTCCTGGAAGATACGTCA-1_11	Y1	14061	6142	11	11	Y1	NA	NA	other
ACCCTCCTCGCTATATATACGTCA-1_11	Y1	6436	3806	5	5	Y1	NA	NA	other
ACCCTGGTCAACTGTTATACGTCA-1_11	Y1	987	815	13	13	Y1	NA	NA	other
ACCCTTCGTCCAATACATACGTCA-1_11	Y1	2216	1709	5	5	Y1	NA	NA	other
ACCGAAGTCTGGAACGATACGTCA-1_11	Y1	3893	2485	5	5	Y1	NA	NA	other
ACCGAAGTCTTAATGCATACGTCA-1_11	Y1	5654	3492	5	5	Y1	NA	NA	other
ACCGGTAAGTAACGTAATACGTCA-1_11	Y1	728	637	15	15	Y1	NA	NA	other
ACCGGTTTCGTAACTTATACGTCA-1_11	Y1	1946	1561	7	7	Y1	NA	NA	other
ACCTAAGCATAGCGACATACGTCA-1_11	Y1	2391	1792	5	5	Y1	NA	NA	other
ACCTAAGCATCATCACATACGTCA-1_11	Y1	3863	2528	5	5	Y1	NA	NA	other
ACCTAGTGTGGCCCATATACGTCA-1_11	Y1	1802	1432	5	5	Y1	NA	NA	other
ACCTATCCAAGTGCACATACGTCA-1_11	Y1	2254	1792	13	13	Y1	NA	NA	other
ACCTATCCACAACATGATACGTCA-1_11	Y1	2969	2112	5	5	Y1	NA	NA	other
ACCTATCCATGGGTTAATACGTCA-1_11	Y1	993	865	15	15	Y1	NA	NA	other
ACCTCACAGGCTCCATATACGTCA-1_11	Y1	1616	1307	15	15	Y1	NA	NA	other
ACCTCACAGGTTAGCGATACGTCA-1_11	Y1	9651	4838	5	5	Y1	NA	NA	other
ACCTCACAGTCTTGCAATACGTCA-1_11	Y1	2956	2112	5	5	Y1	NA	NA	other
ACCTCATCAACCATTCATACGTCA-1_11	Y1	2386	1791	5	5	Y1	NA	NA	other
ACCTCATCACAGGCTGATACGTCA-1_11	Y1	5830	3519	5	5	Y1	NA	NA	other
ACCTGGAAGGCAAGTTATACGTCA-1_11	Y1	1354	1110	5	5	Y1	NA	NA	other
ACCTGGAAGTCAACTTATACGTCA-1_11	Y1	2153	1550	13	13	Y1	NA	NA	other
ACGAATATCACTAATCATACGTCA-1_11	Y1	2893	1992	5	5	Y1	NA	NA	other
ACGAATATCATGGTCCATACGTCA-1_11	Y1	2288	1652	13	13	Y1	NA	NA	other
ACGAATATCCATGATTATACGTCA-1_11	Y1	696	559	5	5	Y1	NA	NA	other
ACGAATATCGATTGGGATACGTCA-1_11	Y1	11571	5494	13	13	Y1	NA	NA	other
ACGAATATCGGCTAGAATACGTCA-1_11	Y1	5628	3383	5	5	Y1	NA	NA	other
ACGATTCGTAATGCCTATACGTCA-1_11	Y1	2449	1777	5	5	Y1	NA	NA	other
ACGATTGCAGTAAGGGATACGTCA-1_11	Y1	2609	1900	5	5	Y1	NA	NA	other
ACGCAAGTCACCAGGAATACGTCA-1_11	Y1	1880	1486	5	5	Y1	NA	NA	other
ACGCAAGTCAGTAGGTATACGTCA-1_11	Y1	6863	3829	5	5	Y1	NA	NA	other
ACGCAAGTCCAACATTATACGTCA-1_11	Y1	2945	2090	5	5	Y1	NA	NA	other
ACGCAAGTCGCCTGCAATACGTCA-1_11	Y1	3354	2196	13	13	Y1	NA	NA	other
ACGCAAGTCGTTCAATATACGTCA-1_11	Y1	1385	1129	7	7	Y1	NA	NA	other
ACGCATGAGGAACCATATACGTCA-1_11	Y1	9299	4780	5	5	Y1	NA	NA	other
ACGCATGAGGTCACTCATACGTCA-1_11	Y1	1878	1451	15	15	Y1	NA	NA	other
ACGCATTGTTCCTTTGATACGTCA-1_11	Y1	3546	2437	5	5	Y1	NA	NA	other
ACGCCACGTAGTAACGATACGTCA-1_11	Y1	1741	1364	13	13	Y1	NA	NA	other
ACGCCTAGTCAAAGATATACGTCA-1_11	Y1	3106	2218	5	5	Y1	NA	NA	other
ACGCCTAGTCAGGATAATACGTCA-1_11	Y1	2955	2041	13	13	Y1	NA	NA	other
ACGCCTAGTTAAGCCTATACGTCA-1_11	Y1	6447	3651	5	5	Y1	NA	NA	other
ACGGAACGTGCGCATCATACGTCA-1_11	Y1	8263	4287	5	5	Y1	NA	NA	other
ACGGATTAGACTCAAAATACGTCA-1_11	Y1	3693	2527	11	11	Y1	NA	NA	other
ACGGTAAGTGACACAAATACGTCA-1_11	Y1	1028	815	13	13	Y1	NA	NA	other
ACGGTAAGTTTGTGACATACGTCA-1_11	Y1	1822	1461	13	13	Y1	NA	NA	other
ACGTAATCATCATCACATACGTCA-1_11	Y1	2610	1913	5	5	Y1	NA	NA	other
ACGTAGCCAACCATTCATACGTCA-1_11	Y1	2178	1667	5	5	Y1	NA	NA	other
ACGTCAACACAATGGCATACGTCA-1_11	Y1	3039	2057	5	5	Y1	NA	NA	other
ACGTCAACAGCTTTCGATACGTCA-1_11	Y1	2797	1987	5	5	Y1	NA	NA	other
ACGTGCAAGAGCAAGAATACGTCA-1_11	Y1	2509	1830	5	5	Y1	NA	NA	other
ACGTGCAAGGATGGTTATACGTCA-1_11	Y1	2436	1741	13	13	Y1	NA	NA	other
ACGTGCAAGGGTTGCAATACGTCA-1_11	Y1	1728	1390	5	5	Y1	NA	NA	other
ACGTTCGGTAATGTCCATACGTCA-1_11	Y1	1167	968	13	13	Y1	NA	NA	other
ACGTTCGGTGTTAGAGATACGTCA-1_11	Y1	6570	3727	5	5	Y1	NA	NA	other
ACGTTCGGTTTCAGGTATACGTCA-1_11	Y1	938	787	15	15	Y1	NA	NA	other
ACTAAGTCAATAAGGAATACGTCA-1_11	Y1	35726	8566	5	5	Y1	NA	NA	other
ACTAAGTCATAAGTCGATACGTCA-1_11	Y1	2876	1978	5	5	Y1	NA	NA	other
ACTAATGAGGGATGAAATACGTCA-1_11	Y1	1585	1220	13	13	Y1	NA	NA	other
ACTAATGAGGGTCTAGATACGTCA-1_11	Y1	1931	1515	13	13	Y1	NA	NA	other
ACTAATGAGTGATTAGATACGTCA-1_11	Y1	2102	1593	13	13	Y1	NA	NA	other
ACTACTAGTTAACGGAATACGTCA-1_11	Y1	4866	2955	5	5	Y1	NA	NA	other
ACTAGGTAGCAATCCCATACGTCA-1_11	Y1	1907	1515	13	13	Y1	NA	NA	other
ACTAGGTAGCTGATGGATACGTCA-1_11	Y1	886	746	15	15	Y1	NA	NA	other
ACTAGGTAGTGCCCTGATACGTCA-1_11	Y1	1608	1281	5	5	Y1	NA	NA	other
ACTAGTCGTTTACTGAATACGTCA-1_11	Y1	3731	2581	5	5	Y1	NA	NA	other
ACTAGTGCAGGATTGCATACGTCA-1_11	Y1	3074	2144	5	5	Y1	NA	NA	other
ACTAGTGCAGGTCAACATACGTCA-1_11	Y1	2899	2067	5	5	Y1	NA	NA	other
ACTCAATTCACAACAAATACGTCA-1_11	Y1	1068	912	13	13	Y1	NA	NA	other
ACTCAATTCCTTTGGAATACGTCA-1_11	Y1	993	881	13	13	Y1	NA	NA	other
ACTCACTCAGGTCAACATACGTCA-1_11	Y1	6622	3774	5	5	Y1	NA	NA	other
ACTCCCACACCACAAAATACGTCA-1_11	Y1	2559	1846	5	5	Y1	NA	NA	other
ACTCCCACATATTTCGATACGTCA-1_11	Y1	2745	1990	5	5	Y1	NA	NA	other
ACTCGAACAACTAAGTATACGTCA-1_11	Y1	3395	2302	7	7	Y1	NA	NA	other
ACTCGCCCAGTAAGTTATACGTCA-1_11	Y1	2433	1801	5	5	Y1	NA	NA	other
ACTGGCTTCCAGGAATATACGTCA-1_11	Y1	2949	2080	5	5	Y1	NA	NA	other
ACTGGCTTCGATTACTATACGTCA-1_11	Y1	3546	2380	5	5	Y1	NA	NA	other
ACTGGGTCAACCGTGGATACGTCA-1_11	Y1	1308	1110	15	15	Y1	NA	NA	other
ACTGGGTCACATAAACATACGTCA-1_11	Y1	1180	940	13	13	Y1	NA	NA	other
ACTTAGAAGGTGAGAAATACGTCA-1_11	Y1	4359	2873	5	5	Y1	NA	NA	other
ACTTAGCGTAATAGGTATACGTCA-1_11	Y1	5969	3547	5	5	Y1	NA	NA	other
ACTTAGGCAAAGACCCATACGTCA-1_11	Y1	7926	4215	5	5	Y1	NA	NA	other
ACTTAGGCAGCGGATTATACGTCA-1_11	Y1	1127	896	5	5	Y1	NA	NA	other
ACTTATGGTCATGATCATACGTCA-1_11	Y1	3016	2176	5	5	Y1	NA	NA	other
ACTTATGGTGATTAGGATACGTCA-1_11	Y1	9561	4894	11	11	Y1	NA	NA	other
ACTTCCTTCAACTTGTATACGTCA-1_11	Y1	3760	2363	7	7	Y1	NA	NA	other
ACTTCCTTCCCGTTGGATACGTCA-1_11	Y1	2683	1950	5	5	Y1	NA	NA	other
ACTTCGTCAAGTTAACATACGTCA-1_11	Y1	924	768	15	15	Y1	NA	NA	other
ACTTCGTCAGGCAACTATACGTCA-1_11	Y1	1007	860	15	15	Y1	NA	NA	other
ACTTCGTCATGGCGCAATACGTCA-1_11	Y1	4789	2943	5	5	Y1	NA	NA	other
ACTTGAAAGGAAGCCCATACGTCA-1_11	Y1	1769	1365	15	15	Y1	NA	NA	other
ACTTGCATCATAATCCATACGTCA-1_11	Y1	4568	2891	5	5	Y1	NA	NA	other
ACTTGCGGTAACCCATATACGTCA-1_11	Y1	1005	872	5	5	Y1	NA	NA	other
AGAAACCTCGGGCAACATACGTCA-1_11	Y1	2673	1935	5	5	Y1	NA	NA	other
AGAACAACAAATAAGGATACGTCA-1_11	Y1	3546	2389	5	5	Y1	NA	NA	other
AGAACAACATGCGGATATACGTCA-1_11	Y1	2713	1947	5	5	Y1	NA	NA	other
AGAAGCAAGACAAGCTATACGTCA-1_11	Y1	5973	3567	5	5	Y1	NA	NA	other
AGAAGCAAGCTAGATAATACGTCA-1_11	Y1	2674	1948	5	5	Y1	NA	NA	other
AGACAAACAACAGGCTATACGTCA-1_11	Y1	3655	2499	5	5	Y1	NA	NA	other
AGACAAACACCTTCAGATACGTCA-1_11	Y1	3854	2512	5	5	Y1	NA	NA	other
AGACACTAGCCTTAATATACGTCA-1_11	Y1	2865	2060	5	5	Y1	NA	NA	other
AGACTAATCAAGGTCGATACGTCA-1_11	Y1	7329	4046	5	5	Y1	NA	NA	other
AGACTAGGTTGAGGACATACGTCA-1_11	Y1	3560	2395	5	5	Y1	NA	NA	other
AGACTCACAGGCTATAATACGTCA-1_11	Y1	1090	903	13	13	Y1	NA	NA	other
AGACTCCTCTTAATGCATACGTCA-1_11	Y1	4481	2753	5	5	Y1	NA	NA	other
AGACTGAGTACGATTCATACGTCA-1_11	Y1	2821	2059	5	5	Y1	NA	NA	other
AGAGAGCAGCGATAACATACGTCA-1_11	Y1	3674	2443	5	5	Y1	NA	NA	other
AGAGAGCAGGCGCATAATACGTCA-1_11	Y1	1403	1169	13	13	Y1	NA	NA	other
AGAGGAATCGTGATGGATACGTCA-1_11	Y1	6389	3657	5	5	Y1	NA	NA	other
AGAGGTTTCAGCCCTGATACGTCA-1_11	Y1	2762	1989	5	5	Y1	NA	NA	other
AGAGGTTTCCAACTTGATACGTCA-1_11	Y1	2575	1865	5	5	Y1	NA	NA	other
AGATAACGTAAGGCCGATACGTCA-1_11	Y1	4535	2836	5	5	Y1	NA	NA	other
AGATAACGTATAGTGGATACGTCA-1_11	Y1	2109	1635	5	5	Y1	NA	NA	other
AGATAACGTGCGGCTTATACGTCA-1_11	Y1	2661	1915	5	5	Y1	NA	NA	other
AGATAACGTTATGAGGATACGTCA-1_11	Y1	10635	5253	13	13	Y1	NA	NA	other
AGATGCCCAAGGCTTAATACGTCA-1_11	Y1	1204	1015	11	11	Y1	NA	NA	other
AGATTCAAGTGATTTCATACGTCA-1_11	Y1	11767	5353	13	13	Y1	NA	NA	other
AGCAGCCAGCAAATTGATACGTCA-1_11	Y1	1565	1316	15	15	Y1	NA	NA	other
AGCAGCCAGCTTGATTATACGTCA-1_11	Y1	1570	1212	5	5	Y1	NA	NA	other
AGCAGGCTCAGTAGCGATACGTCA-1_11	Y1	1133	965	15	15	Y1	NA	NA	other
AGCAGGCTCCCGTTCCATACGTCA-1_11	Y1	2518	1861	5	5	Y1	NA	NA	other
AGCATCCTCCATCCAAATACGTCA-1_11	Y1	4635	2951	5	5	Y1	NA	NA	other
AGCATGGTCCCTGGATATACGTCA-1_11	Y1	3542	2375	7	7	Y1	NA	NA	other
AGCATTAAGCCAGAGCATACGTCA-1_11	Y1	2751	2060	5	5	Y1	NA	NA	other
AGCATTAAGCTATATCATACGTCA-1_11	Y1	2980	2108	5	5	Y1	NA	NA	other
AGCATTAAGGAACCATATACGTCA-1_11	Y1	3409	2334	5	5	Y1	NA	NA	other
AGCCAATAGCCCTTGGATACGTCA-1_11	Y1	2714	2006	13	13	Y1	NA	NA	other
AGCCAATAGTCACTATATACGTCA-1_11	Y1	2462	1823	5	5	Y1	NA	NA	other
AGCCATTGTCAATACCATACGTCA-1_11	Y1	5935	3535	13	13	Y1	NA	NA	other
AGCCCTGTCAAACTTCATACGTCA-1_11	Y1	864	757	15	15	Y1	NA	NA	other
AGCCCTGTCACTCGCGATACGTCA-1_11	Y1	2636	1950	5	5	Y1	NA	NA	other
AGCCTAGAGTCATTCGATACGTCA-1_11	Y1	1130	942	13	13	Y1	NA	NA	other
AGCCTGTTCACATTCGATACGTCA-1_11	Y1	4772	2822	5	5	Y1	NA	NA	other
AGCCTGTTCGTCCATAATACGTCA-1_11	Y1	5534	3237	5	5	Y1	NA	NA	other
AGCCTGTTCTCAGCACATACGTCA-1_11	Y1	2412	1819	5	5	Y1	NA	NA	other
AGCCTTCAGCTCAACCATACGTCA-1_11	Y1	2924	2161	5	5	Y1	NA	NA	other
AGCCTTCAGGAAGCAAATACGTCA-1_11	Y1	3033	2117	5	5	Y1	NA	NA	other
AGCCTTCAGGATCCCTATACGTCA-1_11	Y1	2333	1564	11	11	Y1	NA	NA	other
AGCCTTCAGGGATGAAATACGTCA-1_11	Y1	33632	8419	5	5	Y1	NA	NA	other
AGCGACTCAGCACGTGATACGTCA-1_11	Y1	1053	924	15	15	Y1	NA	NA	other
AGCGACTCAGCTCGAGATACGTCA-1_11	Y1	2843	2083	5	5	Y1	NA	NA	other
AGCGCGAGTGAATCTCATACGTCA-1_11	Y1	3038	2186	5	5	Y1	NA	NA	other
AGCGCTAAGCCAGAGCATACGTCA-1_11	Y1	946	789	15	15	Y1	NA	NA	other
AGCGCTAAGTCATAAGATACGTCA-1_11	Y1	2901	1993	5	5	Y1	NA	NA	other
AGCGGCTAGGGATTTAATACGTCA-1_11	Y1	5192	3267	5	5	Y1	NA	NA	other
AGCGTTTGTACTAACCATACGTCA-1_11	Y1	1285	1070	13	13	Y1	NA	NA	other
AGCTAAATCCTTATGGATACGTCA-1_11	Y1	3641	2418	5	5	Y1	NA	NA	other
AGCTAATCAAGGTTATATACGTCA-1_11	Y1	4567	2813	5	5	Y1	NA	NA	other
AGCTAATCATGTTTCAATACGTCA-1_11	Y1	2055	1584	5	5	Y1	NA	NA	other
AGCTCAACAACAAGTTATACGTCA-1_11	Y1	887	756	13	13	Y1	NA	NA	other
AGCTGGCAGCGAAGCCATACGTCA-1_11	Y1	3527	2381	5	5	Y1	NA	NA	other
AGCTGGCAGTGATGGTATACGTCA-1_11	Y1	3218	2154	5	5	Y1	NA	NA	other
AGCTTTGTCGACTCACATACGTCA-1_11	Y1	3150	2267	15	15	Y1	NA	NA	other
AGCTTTGTCGCGTTCGATACGTCA-1_11	Y1	2425	1704	5	5	Y1	NA	NA	other
AGGATCAGTGGTTCTGATACGTCA-1_11	Y1	5109	3102	5	5	Y1	NA	NA	other
AGGATCAGTTACTTCTATACGTCA-1_11	Y1	2893	2058	5	5	Y1	NA	NA	other
AGGCCAGGTATGGTAGATACGTCA-1_11	Y1	949	818	15	15	Y1	NA	NA	other
AGGCCAGGTCCATTAAATACGTCA-1_11	Y1	694	622	5	5	Y1	NA	NA	other
AGGCCATCATTTGGCTATACGTCA-1_11	Y1	988	796	13	13	Y1	NA	NA	other
AGGCCTAAGTGATTTCATACGTCA-1_11	Y1	3578	2462	5	5	Y1	NA	NA	other
AGGCGAGAGACATAGCATACGTCA-1_11	Y1	3464	2236	5	5	Y1	NA	NA	other
AGGCGAGAGACCATTTATACGTCA-1_11	Y1	14665	5959	5	5	Y1	NA	NA	other
AGGCGAGAGTTTCAGTATACGTCA-1_11	Y1	9731	4680	5	5	Y1	NA	NA	other
AGGCGCTAGCGAGCTAATACGTCA-1_11	Y1	8861	4282	5	5	Y1	NA	NA	other
AGGCGCTAGTATCGCCATACGTCA-1_11	Y1	3711	2582	5	5	Y1	NA	NA	other
AGGCGCTAGTCAGGCAATACGTCA-1_11	Y1	2192	1642	13	13	Y1	NA	NA	other
AGGCGCTAGTTGCGCTATACGTCA-1_11	Y1	2943	2094	5	5	Y1	NA	NA	other
AGGCTATAGGATGTTAATACGTCA-1_11	Y1	810	695	5	5	Y1	NA	NA	other
AGGCTATAGTCCTGCGATACGTCA-1_11	Y1	4018	2639	11	11	Y1	NA	NA	other
AGGCTTGAGTCACTATATACGTCA-1_11	Y1	2548	1919	5	5	Y1	NA	NA	other
AGGCTTTGTGGAAGCTATACGTCA-1_11	Y1	3605	2421	5	5	Y1	NA	NA	other
AGGGACCTCTAATGAGATACGTCA-1_11	Y1	3692	2528	5	5	Y1	NA	NA	other
AGGGAGTAGGTCTTGCATACGTCA-1_11	Y1	2782	1905	5	5	Y1	NA	NA	other
AGGGCTATCCAGGAATATACGTCA-1_11	Y1	6936	3837	5	5	Y1	NA	NA	other
AGGGCTATCGCTCAGTATACGTCA-1_11	Y1	1394	1154	15	15	Y1	NA	NA	other
AGGGCTTCAGATTGCAATACGTCA-1_11	Y1	2286	1749	5	5	Y1	NA	NA	other
AGGGCTTCATGAGCTAATACGTCA-1_11	Y1	4450	2812	5	5	Y1	NA	NA	other
AGGGCTTCATTGTGAGATACGTCA-1_11	Y1	2724	1921	5	5	Y1	NA	NA	other
AGGGTTAGTGGTTATCATACGTCA-1_11	Y1	3467	2273	5	5	Y1	NA	NA	other
AGGTGATTCGACCCATATACGTCA-1_11	Y1	3649	2529	5	5	Y1	NA	NA	other
AGGTGGGAGCGAATACATACGTCA-1_11	Y1	2393	1754	5	5	Y1	NA	NA	other
AGGTGGGAGGATCCAGATACGTCA-1_11	Y1	2404	1673	5	5	Y1	NA	NA	other
AGGTTAATCACGGACAATACGTCA-1_11	Y1	3866	2574	5	5	Y1	NA	NA	other
AGGTTAATCGGGACTAATACGTCA-1_11	Y1	2252	1729	11	11	Y1	NA	NA	other
AGTAACCAGTCTATGTATACGTCA-1_11	Y1	2214	1572	5	5	Y1	NA	NA	other
AGTAAGCTCCCAAATTATACGTCA-1_11	Y1	6399	3843	11	11	Y1	NA	NA	other
AGTAAGCTCCTTGAGCATACGTCA-1_11	Y1	1775	1412	13	13	Y1	NA	NA	other
AGTAAGTGTCTACCTCATACGTCA-1_11	Y1	2935	2066	5	5	Y1	NA	NA	other
AGTACTGCAAACCTGAATACGTCA-1_11	Y1	3458	2516	13	13	Y1	NA	NA	other
AGTACTGCAGGACTACATACGTCA-1_11	Y1	653	570	5	5	Y1	NA	NA	other
AGTCAATCATAAGCCAATACGTCA-1_11	Y1	9452	4821	5	5	Y1	NA	NA	other
AGTCACACATATGGTGATACGTCA-1_11	Y1	2389	1700	5	5	Y1	NA	NA	other
AGTCAGCCAAGGGTCTATACGTCA-1_11	Y1	1030	885	15	15	Y1	NA	NA	other
AGTCAGCCACGTAAATATACGTCA-1_11	Y1	871	733	13	13	Y1	NA	NA	other
AGTCAGCCAGCCTTCAATACGTCA-1_11	Y1	1719	1364	15	15	Y1	NA	NA	other
AGTCGCGCATAGGGTCATACGTCA-1_11	Y1	3522	2430	5	5	Y1	NA	NA	other
AGTCGCGCATGACCAAATACGTCA-1_11	Y1	4449	2772	5	5	Y1	NA	NA	other
AGTCGTTGTTTGACTAATACGTCA-1_11	Y1	2684	1974	5	5	Y1	NA	NA	other
AGTGAGAAGGTTGCAGATACGTCA-1_11	Y1	3328	2296	5	5	Y1	NA	NA	other
AGTGAGAAGGTTGTGGATACGTCA-1_11	Y1	3105	2215	5	5	Y1	NA	NA	other
AGTGATCAGGACTTGGATACGTCA-1_11	Y1	6378	3674	13	13	Y1	NA	NA	other
AGTGATCAGTCGAAGTATACGTCA-1_11	Y1	3479	2320	5	5	Y1	NA	NA	other
AGTGATGGTGAACGGTATACGTCA-1_11	Y1	5553	3370	5	5	Y1	NA	NA	other
AGTGATTCACTAAGGCATACGTCA-1_11	Y1	1659	1356	15	15	Y1	NA	NA	other
AGTGCAAGTACTTATGATACGTCA-1_11	Y1	4216	2870	5	5	Y1	NA	NA	other
AGTGCGGGTATTCGACATACGTCA-1_11	Y1	3647	2426	5	5	Y1	NA	NA	other
AGTGCGGGTCGAAGGTATACGTCA-1_11	Y1	5979	3547	5	5	Y1	NA	NA	other
AGTGCTGAGCTAGCCTATACGTCA-1_11	Y1	5577	3515	13	13	Y1	NA	NA	other
AGTGGATTCAGTTAGAATACGTCA-1_11	Y1	9784	4731	5	5	Y1	NA	NA	other
AGTGGATTCATTAGCTATACGTCA-1_11	Y1	5594	3424	5	5	Y1	NA	NA	other
AGTGGCGGTATATTCGATACGTCA-1_11	Y1	1480	1211	11	11	Y1	NA	NA	other
AGTGGGTGTACCTCAGATACGTCA-1_11	Y1	4642	2911	5	5	Y1	NA	NA	other
AGTTACTTCACGTTATATACGTCA-1_11	Y1	3259	2258	5	5	Y1	NA	NA	other
AGTTACTTCAGGCCTTATACGTCA-1_11	Y1	1580	1260	5	5	Y1	NA	NA	other
AGTTACTTCCGGACAAATACGTCA-1_11	Y1	897	795	15	15	Y1	NA	NA	other
AGTTATCTCCGTTAGCATACGTCA-1_11	Y1	3339	2059	5	5	Y1	NA	NA	other
AGTTCCTCAGGATTATATACGTCA-1_11	Y1	2998	2149	5	5	Y1	NA	NA	other
AGTTGCCTCCGCCCAAATACGTCA-1_11	Y1	729	636	13	13	Y1	NA	NA	other
AGTTGCCTCTCACTAGATACGTCA-1_11	Y1	4127	2776	5	5	Y1	NA	NA	other
AGTTGGCCATTGTGAGATACGTCA-1_11	Y1	3796	2490	5	5	Y1	NA	NA	other
ATAAACCCATCCCTCTATACGTCA-1_11	Y1	804	727	13	13	Y1	NA	NA	other
ATAACCAAGCGGGACTATACGTCA-1_11	Y1	3811	2511	5	5	Y1	NA	NA	other
ATAACCAAGGTCTTTGATACGTCA-1_11	Y1	4240	2779	5	5	Y1	NA	NA	other
ATAACCAAGTCTACCAATACGTCA-1_11	Y1	4856	3010	5	5	Y1	NA	NA	other
ATAACCCGTGTCCAGCATACGTCA-1_11	Y1	6368	3574	5	5	Y1	NA	NA	other
ATAAGCATCCCACATAATACGTCA-1_11	Y1	3626	2483	13	13	Y1	NA	NA	other
ATAAGCCAGCAGGTTGATACGTCA-1_11	Y1	3323	2282	5	5	Y1	NA	NA	other
ATAAGCCAGCTATCCAATACGTCA-1_11	Y1	1240	1061	15	15	Y1	NA	NA	other
ATAAGCCAGGACACGCATACGTCA-1_11	Y1	14221	6349	15	15	Y1	NA	NA	other
ATAAGGTGTAACCCATATACGTCA-1_11	Y1	1904	1448	15	15	Y1	NA	NA	other
ATAAGGTGTGTTAGTCATACGTCA-1_11	Y1	3001	2107	13	13	Y1	NA	NA	other
ATAATGGTCATTAGTCATACGTCA-1_11	Y1	779	680	13	13	Y1	NA	NA	other
ATAATGGTCGTCCCGAATACGTCA-1_11	Y1	627	557	5	5	Y1	NA	NA	other
ATAATGGTCTCACCTTATACGTCA-1_11	Y1	2934	2027	5	5	Y1	NA	NA	other
ATACCCGGTATTACCAATACGTCA-1_11	Y1	659	503	13	13	Y1	NA	NA	other
ATACCCGGTTTATCGAATACGTCA-1_11	Y1	1459	1170	5	5	Y1	NA	NA	other
ATACCTGTCGGGACTAATACGTCA-1_11	Y1	3886	2631	5	5	Y1	NA	NA	other
ATACCTTAGCATTTCGATACGTCA-1_11	Y1	1588	1272	5	5	Y1	NA	NA	other
ATACGTAAGACTAATGATACGTCA-1_11	Y1	1046	887	5	5	Y1	NA	NA	other
ATACGTAAGGCTTTATATACGTCA-1_11	Y1	3430	2432	13	13	Y1	NA	NA	other
ATACGTAAGGGTGGGAATACGTCA-1_11	Y1	696	617	5	5	Y1	NA	NA	other
ATACTGGCAGAATGAAATACGTCA-1_11	Y1	2234	1689	11	11	Y1	NA	NA	other
ATACTGGCATTTCATGATACGTCA-1_11	Y1	2306	1771	5	5	Y1	NA	NA	other
ATACTGTTCGAACGTGATACGTCA-1_11	Y1	2782	1971	11	11	Y1	NA	NA	other
ATACTGTTCGCCTCTCATACGTCA-1_11	Y1	1681	1334	5	5	Y1	NA	NA	other
ATAGAAGCATTTGGGAATACGTCA-1_11	Y1	6777	3768	5	5	Y1	NA	NA	other
ATAGCAGGTCTCAGCAATACGTCA-1_11	Y1	1541	1281	11	11	Y1	NA	NA	other
ATAGCGAGTTCATTAGATACGTCA-1_11	Y1	1819	1397	5	5	Y1	NA	NA	other
ATAGCTTTCAGGTCGAATACGTCA-1_11	Y1	2438	1670	5	5	Y1	NA	NA	other
ATAGGCGTCCTTAGGCATACGTCA-1_11	Y1	773	678	13	13	Y1	NA	NA	other
ATAGGCTAGACCTTTGATACGTCA-1_11	Y1	3048	2119	5	5	Y1	NA	NA	other
ATAGGCTAGCTTAGTTATACGTCA-1_11	Y1	2465	1818	5	5	Y1	NA	NA	other
ATATAGCCAACAGATTATACGTCA-1_11	Y1	1534	1180	11	11	Y1	NA	NA	other
ATATAGGTCACGTTCAATACGTCA-1_11	Y1	1949	1518	5	5	Y1	NA	NA	other
ATATCGAAGATAACTGATACGTCA-1_11	Y1	1130	934	13	13	Y1	NA	NA	other
ATATCGAAGTTGACCCATACGTCA-1_11	Y1	3594	2388	7	7	Y1	NA	NA	other
ATATGCAAGCGCTAGAATACGTCA-1_11	Y1	2568	1869	5	5	Y1	NA	NA	other
ATATGCAAGTCATCATATACGTCA-1_11	Y1	4849	3152	15	15	Y1	NA	NA	other
ATATGCAAGTTATTGCATACGTCA-1_11	Y1	1051	874	5	5	Y1	NA	NA	other
ATCAGGTAGGCTGGTAATACGTCA-1_11	Y1	5574	3453	5	5	Y1	NA	NA	other
ATCAGGTAGTCATGAAATACGTCA-1_11	Y1	14102	5791	5	5	Y1	NA	NA	other
ATCAGGTAGTGTTTGTATACGTCA-1_11	Y1	945	816	15	15	Y1	NA	NA	other
ATCATCAGTAATGCGAATACGTCA-1_11	Y1	13852	5865	5	5	Y1	NA	NA	other
ATCATCAGTCAATCGTATACGTCA-1_11	Y1	7033	4024	5	5	Y1	NA	NA	other
ATCATCAGTCGTTATAATACGTCA-1_11	Y1	5633	3305	5	5	Y1	NA	NA	other
ATCCATCCAGCTAAGCATACGTCA-1_11	Y1	1694	1300	5	5	Y1	NA	NA	other
ATCCTTGAGCCAAACGATACGTCA-1_11	Y1	2771	1829	5	5	Y1	NA	NA	other
ATCCTTTGTAGTAGCAATACGTCA-1_11	Y1	2682	2071	13	13	Y1	NA	NA	other
ATCCTTTGTATTTGTGATACGTCA-1_11	Y1	1067	859	13	13	Y1	NA	NA	other
ATCGAACAGTGATTAGATACGTCA-1_11	Y1	2554	1895	5	5	Y1	NA	NA	other
ATCGATGCATAGCGCGATACGTCA-1_11	Y1	683	603	5	5	Y1	NA	NA	other
ATCGATTTCCTGTTCTATACGTCA-1_11	Y1	3416	2381	5	5	Y1	NA	NA	other
ATCGATTTCTCTCGCCATACGTCA-1_11	Y1	2767	1966	5	5	Y1	NA	NA	other
ATCGCGCGTACGAATGATACGTCA-1_11	Y1	2120	1564	5	5	Y1	NA	NA	other
ATCGCGCGTGGCCCATATACGTCA-1_11	Y1	2587	1854	5	5	Y1	NA	NA	other
ATCGGGCAGGTTATCTATACGTCA-1_11	Y1	3843	2656	15	15	Y1	NA	NA	other
ATCGGGCAGTAAACCAATACGTCA-1_11	Y1	11501	5294	11	11	Y1	NA	NA	other
ATCGGGCAGTTTCAGTATACGTCA-1_11	Y1	4944	3000	5	5	Y1	NA	NA	other
ATCGTGACAACTAAGTATACGTCA-1_11	Y1	2684	1924	5	5	Y1	NA	NA	other
ATCGTGACAGTAAGTTATACGTCA-1_11	Y1	2680	1880	5	5	Y1	NA	NA	other
ATCTTAGGTCTAACCGATACGTCA-1_11	Y1	3096	2102	7	7	Y1	NA	NA	other
ATCTTAGGTTTGCTCCATACGTCA-1_11	Y1	2702	1959	5	5	Y1	NA	NA	other
ATGACTTTCCAATAGAATACGTCA-1_11	Y1	2782	2043	5	5	Y1	NA	NA	other
ATGAGGAAGGTTACTTATACGTCA-1_11	Y1	3564	2369	5	5	Y1	NA	NA	other
ATGAGGCGTATGTGAGATACGTCA-1_11	Y1	4695	3080	13	13	Y1	NA	NA	other
ATGAGGTTCATGCATTATACGTCA-1_11	Y1	1750	1334	5	5	Y1	NA	NA	other
ATGATCAAGTGATTTCATACGTCA-1_11	Y1	2474	1759	5	5	Y1	NA	NA	other
ATGCAACAGTCCTCAAATACGTCA-1_11	Y1	4862	3124	5	5	Y1	NA	NA	other
ATGCACCTCACCTAATATACGTCA-1_11	Y1	3064	2122	5	5	Y1	NA	NA	other
ATGCACCTCATCACATATACGTCA-1_11	Y1	700	618	15	15	Y1	NA	NA	other
ATGCATTTCAAGATGCATACGTCA-1_11	Y1	2928	2026	5	5	Y1	NA	NA	other
ATGCATTTCCTCAAGCATACGTCA-1_11	Y1	652	567	15	15	Y1	NA	NA	other
ATGCCTATCAGCCCTGATACGTCA-1_11	Y1	1784	1385	13	13	Y1	NA	NA	other
ATGCCTATCGTCAATTATACGTCA-1_11	Y1	5290	3194	13	13	Y1	NA	NA	other
ATGCGATAGAGGCGTCATACGTCA-1_11	Y1	3404	2345	5	5	Y1	NA	NA	other
ATGCGATAGCCCTGATATACGTCA-1_11	Y1	826	650	13	13	Y1	NA	NA	other
ATGCGATAGCGCAAGCATACGTCA-1_11	Y1	5761	3538	15	15	Y1	NA	NA	other
ATGCGATAGCGCTTACATACGTCA-1_11	Y1	872	755	5	5	Y1	NA	NA	other
ATGCGATAGTGTTTGTATACGTCA-1_11	Y1	2423	1855	5	5	Y1	NA	NA	other
ATGCGATAGTTTCAGTATACGTCA-1_11	Y1	7876	4115	5	5	Y1	NA	NA	other
ATGCGCAAGCGAGCTAATACGTCA-1_11	Y1	972	812	13	13	Y1	NA	NA	other
ATGCGCAAGTCTGTGCATACGTCA-1_11	Y1	2493	1765	5	5	Y1	NA	NA	other
ATGCGTCTCCATCCAAATACGTCA-1_11	Y1	876	766	5	5	Y1	NA	NA	other
ATGCGTCTCCTTAGGCATACGTCA-1_11	Y1	1512	1268	15	15	Y1	NA	NA	other
ATGGACCCACTTTATGATACGTCA-1_11	Y1	3288	2244	5	5	Y1	NA	NA	other
ATGGACCCAGAAAGGTATACGTCA-1_11	Y1	2809	1981	5	5	Y1	NA	NA	other
ATGGAGGCACATTGAGATACGTCA-1_11	Y1	7242	3975	5	5	Y1	NA	NA	other
ATGGAGGCAGACTCAAATACGTCA-1_11	Y1	1959	1542	13	13	Y1	NA	NA	other
ATGGAGGCAGGATTGCATACGTCA-1_11	Y1	997	841	5	5	Y1	NA	NA	other
ATGGATCAGGGTTAACATACGTCA-1_11	Y1	5581	3291	5	5	Y1	NA	NA	other
ATGGATGGTATGGTAGATACGTCA-1_11	Y1	2401	1743	13	13	Y1	NA	NA	other
ATGGATTCAATAAGGAATACGTCA-1_11	Y1	8095	4269	5	5	Y1	NA	NA	other
ATGGATTCACGTAATGATACGTCA-1_11	Y1	2491	1795	5	5	Y1	NA	NA	other
ATGGATTCAGCTCGCTATACGTCA-1_11	Y1	5708	3413	5	5	Y1	NA	NA	other
ATGGCAGTCACTTCGAATACGTCA-1_11	Y1	5970	3526	11	11	Y1	NA	NA	other
ATGGCCTTCACTTCGAATACGTCA-1_11	Y1	6606	3860	5	5	Y1	NA	NA	other
ATGGCCTTCAGGTTGGATACGTCA-1_11	Y1	2454	1819	5	5	Y1	NA	NA	other
ATGGGACGTTGCACTGATACGTCA-1_11	Y1	3854	2519	5	5	Y1	NA	NA	other
ATGGGCGGTGGTTATCATACGTCA-1_11	Y1	2710	1954	5	5	Y1	NA	NA	other
ATGGGTTAGGCTTATTATACGTCA-1_11	Y1	4071	2662	11	11	Y1	NA	NA	other
ATGGTAATCACAGCCTATACGTCA-1_11	Y1	5951	3447	5	5	Y1	NA	NA	other
ATGGTAATCGACTCACATACGTCA-1_11	Y1	2179	1594	5	5	Y1	NA	NA	other
ATGGTAATCGAGCTAGATACGTCA-1_11	Y1	3792	2547	5	5	Y1	NA	NA	other
ATGTCAAAGGCGAGTCATACGTCA-1_11	Y1	1561	1227	5	5	Y1	NA	NA	other
ATGTTGCGTATTGGGAATACGTCA-1_11	Y1	2785	1959	5	5	Y1	NA	NA	other
ATGTTGCGTCAAGCTTATACGTCA-1_11	Y1	6819	3871	5	5	Y1	NA	NA	other
ATGTTGCGTGTAATGGATACGTCA-1_11	Y1	2777	2016	5	5	Y1	NA	NA	other
ATTACGTTCACAACAAATACGTCA-1_11	Y1	3173	2106	5	5	Y1	NA	NA	other
ATTACGTTCCAAAGACATACGTCA-1_11	Y1	3364	2418	5	5	Y1	NA	NA	other
ATTCACCCAAGCCAGTATACGTCA-1_11	Y1	4604	3005	5	5	Y1	NA	NA	other
ATTCACCCACAACATGATACGTCA-1_11	Y1	5209	3044	5	5	Y1	NA	NA	other
ATTCGATTCCCAAATTATACGTCA-1_11	Y1	1632	1325	5	5	Y1	NA	NA	other
ATTCGATTCTATTGCGATACGTCA-1_11	Y1	6391	3853	15	15	Y1	NA	NA	other
ATTCGTCCAATCAAGTATACGTCA-1_11	Y1	1032	861	15	15	Y1	NA	NA	other
ATTCGTTAGCCTGGTTATACGTCA-1_11	Y1	1216	1035	11	11	Y1	NA	NA	other
ATTCGTTAGGGTTTGGATACGTCA-1_11	Y1	3806	2476	5	5	Y1	NA	NA	other
ATTGAGCAGACCATGGATACGTCA-1_11	Y1	5690	3308	5	5	Y1	NA	NA	other
ATTGAGTCAGCTCATTATACGTCA-1_11	Y1	731	639	15	15	Y1	NA	NA	other
ATTGATGAGGGTTATAATACGTCA-1_11	Y1	2915	2052	5	5	Y1	NA	NA	other
ATTGCACGTAATCCTAATACGTCA-1_11	Y1	1595	1182	5	5	Y1	NA	NA	other
ATTGCATTCCTGGATCATACGTCA-1_11	Y1	1452	1169	5	5	Y1	NA	NA	other
ATTGCATTCGCTTCAAATACGTCA-1_11	Y1	2459	1824	5	5	Y1	NA	NA	other
ATTGCCTCACGTAATGATACGTCA-1_11	Y1	3862	2509	5	5	Y1	NA	NA	other
ATTGCGACAATTGCGAATACGTCA-1_11	Y1	2762	2031	5	5	Y1	NA	NA	other
ATTGCGACACCTAAAGATACGTCA-1_11	Y1	3883	2486	5	5	Y1	NA	NA	other
ATTGCTCCAACTAAACATACGTCA-1_11	Y1	2449	1741	13	13	Y1	NA	NA	other
ATTGGCGAGTACGGGCATACGTCA-1_11	Y1	8433	4350	5	5	Y1	NA	NA	other
ATTGGGAGTGATCCTGATACGTCA-1_11	Y1	3873	2598	5	5	Y1	NA	NA	other
ATTGGGAGTGGCCCATATACGTCA-1_11	Y1	2696	1981	11	11	Y1	NA	NA	other
ATTTAGGAGTACCCACATACGTCA-1_11	Y1	2483	1841	5	5	Y1	NA	NA	other
ATTTCCTGTGTTCCAGATACGTCA-1_11	Y1	8950	4554	5	5	Y1	NA	NA	other
ATTTCGAGTAAGGCCGATACGTCA-1_11	Y1	2752	1969	5	5	Y1	NA	NA	other
ATTTCGAGTATGGGACATACGTCA-1_11	Y1	1145	997	11	11	Y1	NA	NA	other
ATTTCGAGTTTGTGACATACGTCA-1_11	Y1	2720	1895	5	5	Y1	NA	NA	other
ATTTGCAGTGTCCAGCATACGTCA-1_11	Y1	4254	2925	11	11	Y1	NA	NA	other
ATTTGGTTCAAGGGCCATACGTCA-1_11	Y1	3207	2207	5	5	Y1	NA	NA	other
ATTTGGTTCCCACATAATACGTCA-1_11	Y1	1133	949	15	15	Y1	NA	NA	other
CAAACAATCTCACTAGATACGTCA-1_11	Y1	2728	1993	5	5	Y1	NA	NA	other
CAAACTTTCCCTCGTCATACGTCA-1_11	Y1	3096	2063	5	5	Y1	NA	NA	other
CAAACTTTCTGGCCCAATACGTCA-1_11	Y1	3384	2349	5	5	Y1	NA	NA	other
CAAAGCTAGACAGACTATACGTCA-1_11	Y1	1733	1371	13	13	Y1	NA	NA	other
CAAAGCTAGGCGCAACATACGTCA-1_11	Y1	4283	2652	5	5	Y1	NA	NA	other
CAAAGCTAGTGTCCACATACGTCA-1_11	Y1	3077	2033	5	5	Y1	NA	NA	other
CAAAGTCAGGGTTAACATACGTCA-1_11	Y1	5711	3429	5	5	Y1	NA	NA	other
CAAATCAAGAAGCATCATACGTCA-1_11	Y1	3227	2331	5	5	Y1	NA	NA	other
CAAATCAAGGCGAGTCATACGTCA-1_11	Y1	859	728	13	13	Y1	NA	NA	other
CAAATTGAGGCCATGAATACGTCA-1_11	Y1	1016	882	15	15	Y1	NA	NA	other
CAAATTGAGTCTACCAATACGTCA-1_11	Y1	2324	1864	15	15	Y1	NA	NA	other
CAACCAACAAGCTATGATACGTCA-1_11	Y1	1128	958	5	5	Y1	NA	NA	other
CAACCGGCATATGGTGATACGTCA-1_11	Y1	2720	1938	5	5	Y1	NA	NA	other
CAACCGTTCACCAGGAATACGTCA-1_11	Y1	2958	2003	5	5	Y1	NA	NA	other
CAACCGTTCATTTGCGATACGTCA-1_11	Y1	10822	5208	5	5	Y1	NA	NA	other
CAACCGTTCGAAATGCATACGTCA-1_11	Y1	4574	3164	15	15	Y1	NA	NA	other
CAACCGTTCTGGGAATATACGTCA-1_11	Y1	1343	1134	7	7	Y1	NA	NA	other
CAACCTATCAATTTGCATACGTCA-1_11	Y1	16003	6541	11	11	Y1	NA	NA	other
CAACCTATCCTAATCGATACGTCA-1_11	Y1	2343	1784	5	5	Y1	NA	NA	other
CAACCTATCTAATCACATACGTCA-1_11	Y1	6135	3475	5	5	Y1	NA	NA	other
CAACCTTCAGGATTATATACGTCA-1_11	Y1	2889	2030	5	5	Y1	NA	NA	other
CAACTAAAGGTTAGGTATACGTCA-1_11	Y1	1801	1319	11	11	Y1	NA	NA	other
CAACTTGTCATGACCCATACGTCA-1_11	Y1	2170	1675	15	15	Y1	NA	NA	other
CAACTTGTCGCGTTCGATACGTCA-1_11	Y1	4266	2675	5	5	Y1	NA	NA	other
CAAGACTAGGAACCATATACGTCA-1_11	Y1	3390	2259	5	5	Y1	NA	NA	other
CAAGACTAGGATTAGCATACGTCA-1_11	Y1	696	608	13	13	Y1	NA	NA	other
CAAGACTAGTCATTCGATACGTCA-1_11	Y1	2516	1838	5	5	Y1	NA	NA	other
CAAGGTCCAAACCCAAATACGTCA-1_11	Y1	3858	2647	5	5	Y1	NA	NA	other
CAAGGTCCACCTCGACATACGTCA-1_11	Y1	2368	1794	5	5	Y1	NA	NA	other
CAAGGTCCACTGACAAATACGTCA-1_11	Y1	1952	1533	13	13	Y1	NA	NA	other
CAAGGTTAGCACCTTAATACGTCA-1_11	Y1	1439	1177	13	13	Y1	NA	NA	other
CAAGGTTAGGGTGGGAATACGTCA-1_11	Y1	2298	1639	11	11	Y1	NA	NA	other
CAAGTCCTCATGCGTCATACGTCA-1_11	Y1	1021	849	15	15	Y1	NA	NA	other
CAAGTCCTCTTAATGCATACGTCA-1_11	Y1	13917	5997	5	5	Y1	NA	NA	other
CAAGTCGAGCAGGCTAATACGTCA-1_11	Y1	838	731	5	5	Y1	NA	NA	other
CAATAAGTCCGTGACTATACGTCA-1_11	Y1	2676	1952	5	5	Y1	NA	NA	other
CAATAAGTCGCGGATAATACGTCA-1_11	Y1	2630	1872	5	5	Y1	NA	NA	other
CAATAAGTCTTAAGCTATACGTCA-1_11	Y1	3983	2560	5	5	Y1	NA	NA	other
CAATAGCAGAGGCGGAATACGTCA-1_11	Y1	2999	2182	5	5	Y1	NA	NA	other
CAATAGCAGCAAATCAATACGTCA-1_11	Y1	8112	4317	13	13	Y1	NA	NA	other
CAATAGCAGTCCTCAAATACGTCA-1_11	Y1	1705	1372	5	5	Y1	NA	NA	other
CAATAGTCACGTAAATATACGTCA-1_11	Y1	1587	1317	5	5	Y1	NA	NA	other
CAATCGCTCCATAACTATACGTCA-1_11	Y1	7383	4034	5	5	Y1	NA	NA	other
CAATCGCTCCGAAAGTATACGTCA-1_11	Y1	922	784	15	15	Y1	NA	NA	other
CAATCGCTCTAATGAGATACGTCA-1_11	Y1	1256	1051	5	5	Y1	NA	NA	other
CAATGCCTCACAAAGCATACGTCA-1_11	Y1	746	652	15	15	Y1	NA	NA	other
CAATGGGTCAAGCTCCATACGTCA-1_11	Y1	3995	2626	5	5	Y1	NA	NA	other
CAATGTTTCGTAACCCATACGTCA-1_11	Y1	2623	1698	5	5	Y1	NA	NA	other
CAATTGCGTAATGGTGATACGTCA-1_11	Y1	12486	5442	5	5	Y1	NA	NA	other
CAATTGCGTCCAATACATACGTCA-1_11	Y1	6820	3980	5	5	Y1	NA	NA	other
CACAAAGGTAAGGTTGATACGTCA-1_11	Y1	2134	1637	11	11	Y1	NA	NA	other
CACAAAGGTACGTTACATACGTCA-1_11	Y1	8797	4615	11	11	Y1	NA	NA	other
CACAAAGGTGATAAACATACGTCA-1_11	Y1	1898	1451	5	5	Y1	NA	NA	other
CACAAGCCAAAGTGCCATACGTCA-1_11	Y1	2332	1827	13	13	Y1	NA	NA	other
CACAAGCCACGGTCGAATACGTCA-1_11	Y1	1311	1067	5	5	Y1	NA	NA	other
CACAGCAAGATGAACCATACGTCA-1_11	Y1	2813	2066	5	5	Y1	NA	NA	other
CACCAACTCAAAGGGAATACGTCA-1_11	Y1	772	620	13	13	Y1	NA	NA	other
CACCAACTCCAAATAGATACGTCA-1_11	Y1	3341	2384	5	5	Y1	NA	NA	other
CACCAACTCTACTACGATACGTCA-1_11	Y1	2835	2063	5	5	Y1	NA	NA	other
CACGAACCACTCCCTTATACGTCA-1_11	Y1	1914	1506	11	11	Y1	NA	NA	other
CACGAACCATTGAAGTATACGTCA-1_11	Y1	6250	3712	5	5	Y1	NA	NA	other
CACGTTATCATAGGTAATACGTCA-1_11	Y1	1634	1312	15	15	Y1	NA	NA	other
CACTAACGTCAAAGGCATACGTCA-1_11	Y1	2368	1736	11	11	Y1	NA	NA	other
CACTAGCTCATAATGGATACGTCA-1_11	Y1	1155	972	5	5	Y1	NA	NA	other
CACTAGCTCGGTAACGATACGTCA-1_11	Y1	13729	6078	5	5	Y1	NA	NA	other
CACTATGTCCCAGTACATACGTCA-1_11	Y1	7294	3944	5	5	Y1	NA	NA	other
CACTATGTCTAGCGGAATACGTCA-1_11	Y1	6265	3629	5	5	Y1	NA	NA	other
CACTCCCTCCCAGTACATACGTCA-1_11	Y1	3941	2641	5	5	Y1	NA	NA	other
CACTTGATCAACCGGAATACGTCA-1_11	Y1	12227	5604	13	13	Y1	NA	NA	other
CACTTGATCAAGCGATATACGTCA-1_11	Y1	2565	1913	5	5	Y1	NA	NA	other
CACTTGATCAATCGCCATACGTCA-1_11	Y1	2463	1818	5	5	Y1	NA	NA	other
CACTTGATCCTAAATCATACGTCA-1_11	Y1	10338	5004	5	5	Y1	NA	NA	other
CACTTGATCTGCCATAATACGTCA-1_11	Y1	2625	1903	5	5	Y1	NA	NA	other
CACTTTACAAAGTGCCATACGTCA-1_11	Y1	678	603	13	13	Y1	NA	NA	other
CACTTTACAACAGCACATACGTCA-1_11	Y1	975	829	13	13	Y1	NA	NA	other
CACTTTACAAGTAAGAATACGTCA-1_11	Y1	1531	1204	5	5	Y1	NA	NA	other
CAGACCAAGTCATTCGATACGTCA-1_11	Y1	6571	3741	5	5	Y1	NA	NA	other
CAGAGAGCACTCAATCATACGTCA-1_11	Y1	8891	4370	13	13	Y1	NA	NA	other
CAGAGAGCAGGTGACTATACGTCA-1_11	Y1	3184	2207	5	5	Y1	NA	NA	other
CAGATAATCTAAGTAGATACGTCA-1_11	Y1	1407	1131	15	15	Y1	NA	NA	other
CAGCAATAGTCACTATATACGTCA-1_11	Y1	3885	2568	13	13	Y1	NA	NA	other
CAGCGAATCGCTTCGGATACGTCA-1_11	Y1	3506	2334	5	5	Y1	NA	NA	other
CAGCTAGAGACAAGCTATACGTCA-1_11	Y1	7646	4072	5	5	Y1	NA	NA	other
CAGCTAGAGGTTAGTAATACGTCA-1_11	Y1	2702	1958	5	5	Y1	NA	NA	other
CAGCTGGCAAGAAATGATACGTCA-1_11	Y1	5290	3302	13	13	Y1	NA	NA	other
CAGGAAGCACCTAAGAATACGTCA-1_11	Y1	6505	3569	5	5	Y1	NA	NA	other
CAGGAAGCATCATGTCATACGTCA-1_11	Y1	1214	985	5	5	Y1	NA	NA	other
CAGGATAGTCACAGGGATACGTCA-1_11	Y1	2292	1732	5	5	Y1	NA	NA	other
CAGGATAGTCCAGCACATACGTCA-1_11	Y1	2250	1601	5	5	Y1	NA	NA	other
CAGGATAGTCGTTATAATACGTCA-1_11	Y1	1634	1307	11	11	Y1	NA	NA	other
CAGGATAGTGCACTATATACGTCA-1_11	Y1	2654	2004	15	15	Y1	NA	NA	other
CAGGGCAGTACTAACCATACGTCA-1_11	Y1	24601	7906	11	11	Y1	NA	NA	other
CAGGGCAGTTGTTGGTATACGTCA-1_11	Y1	10858	4910	5	5	Y1	NA	NA	other
CAGGTATAGTGTGCAGATACGTCA-1_11	Y1	5481	3178	5	5	Y1	NA	NA	other
CAGGTATAGTTGCGGAATACGTCA-1_11	Y1	3739	2421	5	5	Y1	NA	NA	other
CAGGTATAGTTTGACTATACGTCA-1_11	Y1	1370	1118	5	5	Y1	NA	NA	other
CAGGTCAAGATAGCTAATACGTCA-1_11	Y1	2402	1723	5	5	Y1	NA	NA	other
CAGGTTCTCTTGAATCATACGTCA-1_11	Y1	6958	3660	5	5	Y1	NA	NA	other
CAGTATTTCAGCATGGATACGTCA-1_11	Y1	2928	2062	11	11	Y1	NA	NA	other
CAGTGAAGTAGCCACCATACGTCA-1_11	Y1	3377	2217	5	5	Y1	NA	NA	other
CAGTGTGAGCAAATTGATACGTCA-1_11	Y1	1405	1107	5	5	Y1	NA	NA	other
CAGTGTGAGTAAACCAATACGTCA-1_11	Y1	5656	3474	5	5	Y1	NA	NA	other
CAGTTAAAGTTTCACGATACGTCA-1_11	Y1	3667	2604	11	11	Y1	NA	NA	other
CATAAACCAAATCACGATACGTCA-1_11	Y1	3123	2112	5	5	Y1	NA	NA	other
CATAAACCACCTCGACATACGTCA-1_11	Y1	2316	1758	5	5	Y1	NA	NA	other
CATACTTAGAATGGGAATACGTCA-1_11	Y1	2837	2078	15	15	Y1	NA	NA	other
CATACTTAGTGTGATAATACGTCA-1_11	Y1	2829	2029	5	5	Y1	NA	NA	other
CATAGCGAGACCATTTATACGTCA-1_11	Y1	2280	1735	13	13	Y1	NA	NA	other
CATAGCGAGACTATTCATACGTCA-1_11	Y1	2593	1910	5	5	Y1	NA	NA	other
CATAGCTGTGTCCTTCATACGTCA-1_11	Y1	2605	1848	5	5	Y1	NA	NA	other
CATAGGCCAACCGTGGATACGTCA-1_11	Y1	6403	3505	5	5	Y1	NA	NA	other
CATAGGGTCGATATAGATACGTCA-1_11	Y1	3401	2356	13	13	Y1	NA	NA	other
CATAGGTAGAACCTAAATACGTCA-1_11	Y1	684	597	15	15	Y1	NA	NA	other
CATAGGTAGGACACGCATACGTCA-1_11	Y1	2420	1695	5	5	Y1	NA	NA	other
CATATTGGTTCAAGCTATACGTCA-1_11	Y1	3083	2206	5	5	Y1	NA	NA	other
CATATTGGTTGAATCCATACGTCA-1_11	Y1	601	541	15	15	Y1	NA	NA	other
CATCAAGCATAACCGAATACGTCA-1_11	Y1	676	587	13	13	Y1	NA	NA	other
CATCAATTCACAACAAATACGTCA-1_11	Y1	6109	3630	5	5	Y1	NA	NA	other
CATCAATTCTGCCATAATACGTCA-1_11	Y1	2632	1880	5	5	Y1	NA	NA	other
CATCATGTCAAGGTCGATACGTCA-1_11	Y1	939	788	13	13	Y1	NA	NA	other
CATCATGTCCGCCTCTATACGTCA-1_11	Y1	966	814	13	13	Y1	NA	NA	other
CATCCTGCATTACTCAATACGTCA-1_11	Y1	2662	1920	5	5	Y1	NA	NA	other
CATCCTTTCTGGTCTAATACGTCA-1_11	Y1	4993	2999	5	5	Y1	NA	NA	other
CATCGGTTCAATCGCCATACGTCA-1_11	Y1	1699	1394	13	13	Y1	NA	NA	other
CATCTTGAGCATTACTATACGTCA-1_11	Y1	2511	1920	13	13	Y1	NA	NA	other
CATGAAGGTCCTTCTAATACGTCA-1_11	Y1	4315	2721	5	5	Y1	NA	NA	other
CATGAAGGTGGCCCATATACGTCA-1_11	Y1	1818	1403	11	11	Y1	NA	NA	other
CATGCCAGTACAAACGATACGTCA-1_11	Y1	3335	2185	5	5	Y1	NA	NA	other
CATGCCAGTTAGACTCATACGTCA-1_11	Y1	2329	1739	13	13	Y1	NA	NA	other
CATGCTGGTCACAGGGATACGTCA-1_11	Y1	2664	1929	5	5	Y1	NA	NA	other
CATTAGCGTTTGTGACATACGTCA-1_11	Y1	1165	973	5	5	Y1	NA	NA	other
CATTAGGCAACTAGTGATACGTCA-1_11	Y1	2390	1783	5	5	Y1	NA	NA	other
CATTAGGCAGCACCTCATACGTCA-1_11	Y1	8523	4403	5	5	Y1	NA	NA	other
CATTATGGTTTCGCCTATACGTCA-1_11	Y1	5910	3384	13	13	Y1	NA	NA	other
CATTCCTTCAAGATGCATACGTCA-1_11	Y1	3819	2558	5	5	Y1	NA	NA	other
CATTCGCAGCTCAACCATACGTCA-1_11	Y1	1871	1485	5	5	Y1	NA	NA	other
CATTCGCAGGTGAGCCATACGTCA-1_11	Y1	4169	2710	5	5	Y1	NA	NA	other
CATTCGCAGTGCAACGATACGTCA-1_11	Y1	2639	1901	5	5	Y1	NA	NA	other
CATTGAAAGGTTATGAATACGTCA-1_11	Y1	3215	2242	5	5	Y1	NA	NA	other
CATTGACGTAATGGTGATACGTCA-1_11	Y1	5828	3276	7	7	Y1	NA	NA	other
CATTGACGTCGGTTTGATACGTCA-1_11	Y1	4948	3115	5	5	Y1	NA	NA	other
CATTGACGTGCGGCTTATACGTCA-1_11	Y1	2149	1592	13	13	Y1	NA	NA	other
CATTGCGGTGATCCTGATACGTCA-1_11	Y1	930	811	5	5	Y1	NA	NA	other
CATTGTCCATTGCCCAATACGTCA-1_11	Y1	16614	6663	13	13	Y1	NA	NA	other
CATTGTGTCAGGGCACATACGTCA-1_11	Y1	3702	2508	15	15	Y1	NA	NA	other
CATTTAGGTTTGCAACATACGTCA-1_11	Y1	1422	1180	15	15	Y1	NA	NA	other
CATTTCGAGTTACCTGATACGTCA-1_11	Y1	6426	3743	5	5	Y1	NA	NA	other
CATTTGGTCATGATGAATACGTCA-1_11	Y1	3101	2106	5	5	Y1	NA	NA	other
CCAAACCTCCCTCATTATACGTCA-1_11	Y1	6607	3720	13	13	Y1	NA	NA	other
CCAAACCTCCTTTAGGATACGTCA-1_11	Y1	3950	2530	5	5	Y1	NA	NA	other
CCAAACTGTGCATTACATACGTCA-1_11	Y1	4485	2822	5	5	Y1	NA	NA	other
CCAAAGCCACCAGCTCATACGTCA-1_11	Y1	26527	8034	11	11	Y1	NA	NA	other
CCAAAGCCATCCGGAGATACGTCA-1_11	Y1	3414	2337	5	5	Y1	NA	NA	other
CCAACCGTCGACCCATATACGTCA-1_11	Y1	917	801	7	7	Y1	NA	NA	other
CCAACCGTCGTCCATAATACGTCA-1_11	Y1	578	524	13	13	Y1	NA	NA	other
CCAACCGTCTGGAAACATACGTCA-1_11	Y1	578	514	5	5	Y1	NA	NA	other
CCAACTGGTCATTTAGATACGTCA-1_11	Y1	1398	1086	13	13	Y1	NA	NA	other
CCAACTGGTTTGTTTCATACGTCA-1_11	Y1	4847	3085	5	5	Y1	NA	NA	other
CCAAGACCAAATATGCATACGTCA-1_11	Y1	873	720	5	5	Y1	NA	NA	other
CCAAGTGAGAAACTCAATACGTCA-1_11	Y1	1459	1172	7	7	Y1	NA	NA	other
CCAATACGTAAGTCGAATACGTCA-1_11	Y1	2877	2055	5	5	Y1	NA	NA	other
CCAATTAGTGCTGAAAATACGTCA-1_11	Y1	14541	6172	5	5	Y1	NA	NA	other
CCAATTAGTTTGTCCCATACGTCA-1_11	Y1	1650	1285	13	13	Y1	NA	NA	other
CCACATTCAAATAACCATACGTCA-1_11	Y1	4346	2489	13	13	Y1	NA	NA	other
CCACATTCAACCCTATATACGTCA-1_11	Y1	2897	1989	5	5	Y1	NA	NA	other
CCAGCACGTAACTTGCATACGTCA-1_11	Y1	1803	1441	13	13	Y1	NA	NA	other
CCAGCACGTCCGCTAAATACGTCA-1_11	Y1	2471	1801	5	5	Y1	NA	NA	other
CCAGCTAGTAAGCGTAATACGTCA-1_11	Y1	1641	1308	5	5	Y1	NA	NA	other
CCAGCTAGTTGTGACTATACGTCA-1_11	Y1	3025	2109	5	5	Y1	NA	NA	other
CCAGCTTAGAGGATAGATACGTCA-1_11	Y1	573	508	7	7	Y1	NA	NA	other
CCAGCTTAGGTCTTTGATACGTCA-1_11	Y1	2711	1969	5	5	Y1	NA	NA	other
CCAGGTTTCGTTAACTATACGTCA-1_11	Y1	2584	1846	5	5	Y1	NA	NA	other
CCATAACGTTTACCGGATACGTCA-1_11	Y1	4964	2898	5	5	Y1	NA	NA	other
CCATCACAGAATGGCTATACGTCA-1_11	Y1	4834	3065	13	13	Y1	NA	NA	other
CCATCACAGGAAGCCCATACGTCA-1_11	Y1	4585	2876	5	5	Y1	NA	NA	other
CCATCAGGTCCATCAGATACGTCA-1_11	Y1	1801	1380	13	13	Y1	NA	NA	other
CCATCAGGTCTGTGATATACGTCA-1_11	Y1	868	752	5	5	Y1	NA	NA	other
CCATCAGGTTGCGGGAATACGTCA-1_11	Y1	5129	3100	5	5	Y1	NA	NA	other
CCATCAGGTTGGATAGATACGTCA-1_11	Y1	1142	847	11	11	Y1	NA	NA	other
CCATCCCTCAATCGCCATACGTCA-1_11	Y1	3083	2125	5	5	Y1	NA	NA	other
CCATCCCTCACTAGGGATACGTCA-1_11	Y1	2914	2104	7	7	Y1	NA	NA	other
CCATGGTTCCGCTATAATACGTCA-1_11	Y1	4016	2539	5	5	Y1	NA	NA	other
CCATGGTTCTACTACGATACGTCA-1_11	Y1	1490	1129	5	5	Y1	NA	NA	other
CCATTAAGTAACTACCATACGTCA-1_11	Y1	7485	4104	5	5	Y1	NA	NA	other
CCATTAAGTGACATTCATACGTCA-1_11	Y1	3057	2228	5	5	Y1	NA	NA	other
CCATTAAGTGCGGCAAATACGTCA-1_11	Y1	1492	1194	5	5	Y1	NA	NA	other
CCATTAAGTGGGTGTGATACGTCA-1_11	Y1	1467	1087	5	5	Y1	NA	NA	other
CCATTCGCATGCGCAGATACGTCA-1_11	Y1	2270	1716	5	5	Y1	NA	NA	other
CCATTGTCACTTCGATATACGTCA-1_11	Y1	2683	1935	5	5	Y1	NA	NA	other
CCCACCTTCCTAATCGATACGTCA-1_11	Y1	2738	1943	5	5	Y1	NA	NA	other
CCCACCTTCGCAGGACATACGTCA-1_11	Y1	4764	2986	5	5	Y1	NA	NA	other
CCCACCTTCGCTTCAAATACGTCA-1_11	Y1	16710	6441	13	13	Y1	NA	NA	other
CCCACTTGTACAAACGATACGTCA-1_11	Y1	1167	938	13	13	Y1	NA	NA	other
CCCATAATCCGTTAGCATACGTCA-1_11	Y1	2490	1812	5	5	Y1	NA	NA	other
CCCATAATCGAACCTCATACGTCA-1_11	Y1	2732	1997	5	5	Y1	NA	NA	other
CCCATAGGTAGCGCGAATACGTCA-1_11	Y1	2406	1721	5	5	Y1	NA	NA	other
CCCATCACAACAAAGAATACGTCA-1_11	Y1	6487	3686	5	5	Y1	NA	NA	other
CCCATCACAATAGAGAATACGTCA-1_11	Y1	1891	1461	5	5	Y1	NA	NA	other
CCCATCACATGCAATGATACGTCA-1_11	Y1	1543	1175	13	13	Y1	NA	NA	other
CCCATCACATTTCATGATACGTCA-1_11	Y1	3090	2125	5	5	Y1	NA	NA	other
CCCATCCTCTTAAGCTATACGTCA-1_11	Y1	3159	2283	15	15	Y1	NA	NA	other
CCCATTCGTTTCCAAAATACGTCA-1_11	Y1	1523	1266	11	11	Y1	NA	NA	other
CCCGTAAGTTTACCGGATACGTCA-1_11	Y1	3248	2187	5	5	Y1	NA	NA	other
CCCGTAAGTTTGGGCCATACGTCA-1_11	Y1	5217	3138	13	13	Y1	NA	NA	other
CCCGTAGTCACCCTCCATACGTCA-1_11	Y1	46123	9614	11	11	Y1	NA	NA	other
CCCGTAGTCTGTGCACATACGTCA-1_11	Y1	2455	1818	5	5	Y1	NA	NA	other
CCCTAAGGTACTGCCAATACGTCA-1_11	Y1	2392	1825	13	13	Y1	NA	NA	other
CCCTGACCAAGGCCATATACGTCA-1_11	Y1	1875	1447	5	5	Y1	NA	NA	other
CCCTGACCAGATAGCCATACGTCA-1_11	Y1	2737	2027	5	5	Y1	NA	NA	other
CCCTGAGTCATTATGCATACGTCA-1_11	Y1	4129	2748	5	5	Y1	NA	NA	other
CCCTGAGTCTAACCATATACGTCA-1_11	Y1	1418	1007	13	13	Y1	NA	NA	other
CCCTGGATCGACCGTTATACGTCA-1_11	Y1	2434	1807	5	5	Y1	NA	NA	other
CCCTGTGAGATTGCAAATACGTCA-1_11	Y1	8547	4404	5	5	Y1	NA	NA	other
CCCTGTGAGTGATGGTATACGTCA-1_11	Y1	1547	1294	5	5	Y1	NA	NA	other
CCCTGTTGTAATGAACATACGTCA-1_11	Y1	6497	3798	5	5	Y1	NA	NA	other
CCCTTACGTAATTTCGATACGTCA-1_11	Y1	2107	1578	5	5	Y1	NA	NA	other
CCCTTGCTCAGCACCTATACGTCA-1_11	Y1	1878	1311	5	5	Y1	NA	NA	other
CCCTTGCTCATTTGCGATACGTCA-1_11	Y1	2452	1760	5	5	Y1	NA	NA	other
CCCTTGCTCCATAAAGATACGTCA-1_11	Y1	2714	1948	13	13	Y1	NA	NA	other
CCCTTGCTCGCTTGCGATACGTCA-1_11	Y1	4396	2723	5	5	Y1	NA	NA	other
CCGAAAGTCCTGATCAATACGTCA-1_11	Y1	4220	2699	5	5	Y1	NA	NA	other
CCGATACTCACAATGAATACGTCA-1_11	Y1	4240	2703	5	5	Y1	NA	NA	other
CCGATACTCCAGAACGATACGTCA-1_11	Y1	2934	2060	5	5	Y1	NA	NA	other
CCGATACTCGTTGCACATACGTCA-1_11	Y1	2543	1787	5	5	Y1	NA	NA	other
CCGATACTCTATCACGATACGTCA-1_11	Y1	16618	6521	5	5	Y1	NA	NA	other
CCGCATTAGATGCAACATACGTCA-1_11	Y1	3248	2117	11	11	Y1	NA	NA	other
CCGCCATCAGAAACTTATACGTCA-1_11	Y1	1067	903	15	15	Y1	NA	NA	other
CCGCCATCATTGCCTGATACGTCA-1_11	Y1	2896	2127	7	7	Y1	NA	NA	other
CCGCTATAGGTATAGCATACGTCA-1_11	Y1	1828	1439	11	11	Y1	NA	NA	other
CCGCTATAGGTTGCTCATACGTCA-1_11	Y1	11162	5196	5	5	Y1	NA	NA	other
CCGGCTATCAGCGAATATACGTCA-1_11	Y1	3351	2307	5	5	Y1	NA	NA	other
CCGGTACGTTTGGCCAATACGTCA-1_11	Y1	3900	2540	13	13	Y1	NA	NA	other
CCGTAATGTTCCTTTGATACGTCA-1_11	Y1	4299	2748	11	11	Y1	NA	NA	other
CCGTACGTCCACTAATATACGTCA-1_11	Y1	6270	3629	5	5	Y1	NA	NA	other
CCGTACGTCCATAGAAATACGTCA-1_11	Y1	4106	2584	5	5	Y1	NA	NA	other
CCGTACGTCTTTGGATATACGTCA-1_11	Y1	2714	1962	5	5	Y1	NA	NA	other
CCGTCAAGTCCGGTACATACGTCA-1_11	Y1	2244	1771	7	7	Y1	NA	NA	other
CCTAACCAGATGGATCATACGTCA-1_11	Y1	582	507	13	13	Y1	NA	NA	other
CCTAACCAGCTAACTTATACGTCA-1_11	Y1	4315	2763	5	5	Y1	NA	NA	other
CCTAACCAGTTAGGCGATACGTCA-1_11	Y1	5627	3390	5	5	Y1	NA	NA	other
CCTAAGCTCCTCCCACATACGTCA-1_11	Y1	5159	3193	5	5	Y1	NA	NA	other
CCTAAGCTCGCCTCGAATACGTCA-1_11	Y1	3963	2410	5	5	Y1	NA	NA	other
CCTAATCCAGAGGCTTATACGTCA-1_11	Y1	3234	2265	5	5	Y1	NA	NA	other
CCTACCTGTCCATCAGATACGTCA-1_11	Y1	3177	2219	5	5	Y1	NA	NA	other
CCTACTTTCGTTGCACATACGTCA-1_11	Y1	15351	5885	5	5	Y1	NA	NA	other
CCTACTTTCTATGCATATACGTCA-1_11	Y1	2454	1850	11	11	Y1	NA	NA	other
CCTAGAGAGGACAAAGATACGTCA-1_11	Y1	626	565	7	7	Y1	NA	NA	other
CCTAGAGAGTGATGGTATACGTCA-1_11	Y1	5408	3218	5	5	Y1	NA	NA	other
CCTATGATCCTGGAAGATACGTCA-1_11	Y1	6281	3633	5	5	Y1	NA	NA	other
CCTATGATCTTAAGCTATACGTCA-1_11	Y1	2751	2018	5	5	Y1	NA	NA	other
CCTATTGAGATGCAACATACGTCA-1_11	Y1	2020	1443	5	5	Y1	NA	NA	other
CCTATTGAGCAGGTTGATACGTCA-1_11	Y1	7284	3950	5	5	Y1	NA	NA	other
CCTCAATCACTAGCGGATACGTCA-1_11	Y1	3647	2486	5	5	Y1	NA	NA	other
CCTCACACAAAGCCTAATACGTCA-1_11	Y1	2629	1922	5	5	Y1	NA	NA	other
CCTCACACAGGTTTCTATACGTCA-1_11	Y1	4534	2954	5	5	Y1	NA	NA	other
CCTCACACATGCGGATATACGTCA-1_11	Y1	6497	3766	5	5	Y1	NA	NA	other
CCTCACACATTCCTTTATACGTCA-1_11	Y1	3049	2187	5	5	Y1	NA	NA	other
CCTCAGCCAACTATCCATACGTCA-1_11	Y1	2647	1883	5	5	Y1	NA	NA	other
CCTCATCGTGTCCAGCATACGTCA-1_11	Y1	3343	2286	5	5	Y1	NA	NA	other
CCTCCAACAACGACTAATACGTCA-1_11	Y1	3797	2553	5	5	Y1	NA	NA	other
CCTCGATAGACCATTTATACGTCA-1_11	Y1	1201	1017	15	15	Y1	NA	NA	other
CCTCGATAGCTGATTTATACGTCA-1_11	Y1	15189	6051	5	5	Y1	NA	NA	other
CCTCGATAGGCACAATATACGTCA-1_11	Y1	3638	2456	5	5	Y1	NA	NA	other
CCTCGATAGTCAAACAATACGTCA-1_11	Y1	1288	1058	13	13	Y1	NA	NA	other
CCTGATTCAAGCGATCATACGTCA-1_11	Y1	1651	1326	15	15	Y1	NA	NA	other
CCTGGTCCAAAGCTCAATACGTCA-1_11	Y1	6051	3557	5	5	Y1	NA	NA	other
CCTGGTCCAGATAACTATACGTCA-1_11	Y1	3860	2536	5	5	Y1	NA	NA	other
CCTGGTCCAGATTCGAATACGTCA-1_11	Y1	4262	2810	5	5	Y1	NA	NA	other
CCTGTTGCACATTGTCATACGTCA-1_11	Y1	2409	1812	5	5	Y1	NA	NA	other
CCTTAAAGTCAACAAGATACGTCA-1_11	Y1	13090	5866	5	5	Y1	NA	NA	other
CCTTAATAGATTGAGCATACGTCA-1_11	Y1	2669	2012	13	13	Y1	NA	NA	other
CCTTAATAGGGTCTAGATACGTCA-1_11	Y1	4493	2961	5	5	Y1	NA	NA	other
CCTTCCATCAAGCTCCATACGTCA-1_11	Y1	3702	2674	15	15	Y1	NA	NA	other
CCTTCCATCTGTGATTATACGTCA-1_11	Y1	2589	1972	5	5	Y1	NA	NA	other
CCTTGAATCATAATCCATACGTCA-1_11	Y1	2512	1861	5	5	Y1	NA	NA	other
CCTTGAGGTGACCTTGATACGTCA-1_11	Y1	4247	2812	5	5	Y1	NA	NA	other
CGAAATGGTCACTATAATACGTCA-1_11	Y1	5716	3366	5	5	Y1	NA	NA	other
CGAAATGGTCGTAACTATACGTCA-1_11	Y1	2927	2083	5	5	Y1	NA	NA	other
CGAACCAAGACCTTTGATACGTCA-1_11	Y1	1080	948	5	5	Y1	NA	NA	other
CGAACCAAGCGAAGTTATACGTCA-1_11	Y1	6811	3796	5	5	Y1	NA	NA	other
CGAACTTGTGATCCTGATACGTCA-1_11	Y1	1369	1156	13	13	Y1	NA	NA	other
CGAAGAAAGGCGATATATACGTCA-1_11	Y1	2350	1795	7	7	Y1	NA	NA	other
CGAAGGTGTAATCCGTATACGTCA-1_11	Y1	2918	2103	5	5	Y1	NA	NA	other
CGAAGGTGTCAACATCATACGTCA-1_11	Y1	928	815	5	5	Y1	NA	NA	other
CGAATAGGTGACCTGCATACGTCA-1_11	Y1	3214	2271	5	5	Y1	NA	NA	other
CGAATAGGTTTAACCAATACGTCA-1_11	Y1	4906	3032	5	5	Y1	NA	NA	other
CGAATATCAACCTCGCATACGTCA-1_11	Y1	3778	2476	13	13	Y1	NA	NA	other
CGAATATCATTAGTGGATACGTCA-1_11	Y1	5741	3411	5	5	Y1	NA	NA	other
CGACAAAGTTAGGTGAATACGTCA-1_11	Y1	4443	2925	5	5	Y1	NA	NA	other
CGACAAAGTTCCTTCAATACGTCA-1_11	Y1	2348	1651	13	13	Y1	NA	NA	other
CGACAAAGTTGCCTGAATACGTCA-1_11	Y1	2583	1923	5	5	Y1	NA	NA	other
CGACACAAGAGGATGAATACGTCA-1_11	Y1	940	812	13	13	Y1	NA	NA	other
CGACACAAGCCTCTAAATACGTCA-1_11	Y1	1069	913	5	5	Y1	NA	NA	other
CGACACCGTGGTGAGTATACGTCA-1_11	Y1	3450	2375	5	5	Y1	NA	NA	other
CGACATTGTATTCGGTATACGTCA-1_11	Y1	863	771	11	11	Y1	NA	NA	other
CGACATTGTTCTGGCAATACGTCA-1_11	Y1	2480	1883	5	5	Y1	NA	NA	other
CGACTCCCACTAGTCTATACGTCA-1_11	Y1	749	605	11	11	Y1	NA	NA	other
CGACTCCCATTCGGTTATACGTCA-1_11	Y1	3113	2123	5	5	Y1	NA	NA	other
CGACTTATCTAATCGTATACGTCA-1_11	Y1	14478	5816	5	5	Y1	NA	NA	other
CGACTTTCATAAGCTGATACGTCA-1_11	Y1	847	733	13	13	Y1	NA	NA	other
CGAGAGGAGCCTATATATACGTCA-1_11	Y1	1488	1142	11	11	Y1	NA	NA	other
CGAGAGGAGGTGAATCATACGTCA-1_11	Y1	1897	1521	15	15	Y1	NA	NA	other
CGAGAGGAGTGTTTCGATACGTCA-1_11	Y1	2495	1822	5	5	Y1	NA	NA	other
CGAGCGAGTCTAACCGATACGTCA-1_11	Y1	3258	2338	11	11	Y1	NA	NA	other
CGAGCGAGTGGTTCGCATACGTCA-1_11	Y1	2402	1773	5	5	Y1	NA	NA	other
CGAGCTTTCGAACCTCATACGTCA-1_11	Y1	1073	895	5	5	Y1	NA	NA	other
CGAGCTTTCTCAAACTATACGTCA-1_11	Y1	4697	2862	5	5	Y1	NA	NA	other
CGAGGAGAGCGAATGTATACGTCA-1_11	Y1	2698	1932	5	5	Y1	NA	NA	other
CGAGTTACACACAAATATACGTCA-1_11	Y1	2259	1645	7	7	Y1	NA	NA	other
CGAGTTACACAGCCAGATACGTCA-1_11	Y1	3203	2209	5	5	Y1	NA	NA	other
CGATAAATCCTAAAGAATACGTCA-1_11	Y1	4022	2613	5	5	Y1	NA	NA	other
CGATAGCCAAACCGGTATACGTCA-1_11	Y1	6641	3689	5	5	Y1	NA	NA	other
CGATAGCCAACTGTTCATACGTCA-1_11	Y1	666	591	5	5	Y1	NA	NA	other
CGATAGCCAAGGCGTTATACGTCA-1_11	Y1	5152	3053	5	5	Y1	NA	NA	other
CGATAGCCATCACGAAATACGTCA-1_11	Y1	3468	2380	5	5	Y1	NA	NA	other
CGATAGGTCATGAGGTATACGTCA-1_11	Y1	3046	2164	5	5	Y1	NA	NA	other
CGATATGCACAATACGATACGTCA-1_11	Y1	1241	972	5	5	Y1	NA	NA	other
CGATGAAGTAGCCCGTATACGTCA-1_11	Y1	2489	1688	5	5	Y1	NA	NA	other
CGATGAAGTGTGACCCATACGTCA-1_11	Y1	4846	3036	7	7	Y1	NA	NA	other
CGATGACCAAACACGCATACGTCA-1_11	Y1	2953	2151	11	11	Y1	NA	NA	other
CGATGACCACACTGGGATACGTCA-1_11	Y1	3645	2498	5	5	Y1	NA	NA	other
CGATTACGTAAGAATCATACGTCA-1_11	Y1	3050	2185	5	5	Y1	NA	NA	other
CGATTACGTCAAAGATATACGTCA-1_11	Y1	3051	2125	5	5	Y1	NA	NA	other
CGATTACGTTATGAGGATACGTCA-1_11	Y1	4552	2988	11	11	Y1	NA	NA	other
CGATTCATCATCGATTATACGTCA-1_11	Y1	3536	2477	5	5	Y1	NA	NA	other
CGATTCATCCGAAAGTATACGTCA-1_11	Y1	968	844	5	5	Y1	NA	NA	other
CGATTCATCTAATCACATACGTCA-1_11	Y1	596	512	13	13	Y1	NA	NA	other
CGATTGACATAGACGCATACGTCA-1_11	Y1	705	588	11	11	Y1	NA	NA	other
CGATTGTGTGTGTCGCATACGTCA-1_11	Y1	5986	3631	5	5	Y1	NA	NA	other
CGATTTAGTCGTAAAGATACGTCA-1_11	Y1	828	706	15	15	Y1	NA	NA	other
CGCAACTTCCGCCTCTATACGTCA-1_11	Y1	1078	899	15	15	Y1	NA	NA	other
CGCAACTTCCTAAGGGATACGTCA-1_11	Y1	5145	3199	5	5	Y1	NA	NA	other
CGCAATTGTCCCTCATATACGTCA-1_11	Y1	2715	1978	5	5	Y1	NA	NA	other
CGCAATTGTCCTCCATATACGTCA-1_11	Y1	3145	2272	5	5	Y1	NA	NA	other
CGCAATTGTCGTTATAATACGTCA-1_11	Y1	3094	2093	5	5	Y1	NA	NA	other
CGCAATTGTGTTAGCTATACGTCA-1_11	Y1	14498	5817	5	5	Y1	NA	NA	other
CGCACAAAGATTGAGCATACGTCA-1_11	Y1	830	685	13	13	Y1	NA	NA	other
CGCACATTCGAACCTCATACGTCA-1_11	Y1	2141	1478	13	13	Y1	NA	NA	other
CGCAGCACAAGGCGTTATACGTCA-1_11	Y1	41272	9224	11	11	Y1	NA	NA	other
CGCAGCACAATAAGGAATACGTCA-1_11	Y1	1042	894	11	11	Y1	NA	NA	other
CGCAGCACACCAACAAATACGTCA-1_11	Y1	1956	1512	5	5	Y1	NA	NA	other
CGCAGCACAGGTAGCTATACGTCA-1_11	Y1	4125	2740	5	5	Y1	NA	NA	other
CGCATAACATGGGTTAATACGTCA-1_11	Y1	614	556	5	5	Y1	NA	NA	other
CGCATCCCAAACCGGTATACGTCA-1_11	Y1	5460	3380	7	7	Y1	NA	NA	other
CGCATCCCAAGGTTATATACGTCA-1_11	Y1	3722	2356	5	5	Y1	NA	NA	other
CGCATCCCACCACATTATACGTCA-1_11	Y1	3051	2195	5	5	Y1	NA	NA	other
CGCATCCCATGAGTCAATACGTCA-1_11	Y1	2545	1688	5	5	Y1	NA	NA	other
CGCATTATCGACTCACATACGTCA-1_11	Y1	10864	5389	11	11	Y1	NA	NA	other
CGCCATCCATTTGGCTATACGTCA-1_11	Y1	1945	1518	15	15	Y1	NA	NA	other
CGCGACACAGAAACTTATACGTCA-1_11	Y1	5282	3189	5	5	Y1	NA	NA	other
CGCGATAAGTTACATCATACGTCA-1_11	Y1	2222	1777	15	15	Y1	NA	NA	other
CGCTAAACAAACTTCCATACGTCA-1_11	Y1	2669	1840	5	5	Y1	NA	NA	other
CGCTAAACACATAAGTATACGTCA-1_11	Y1	693	597	13	13	Y1	NA	NA	other
CGCTAAACATAAGCTGATACGTCA-1_11	Y1	13987	6168	13	13	Y1	NA	NA	other
CGCTACGTCGGTAATAATACGTCA-1_11	Y1	6080	3700	5	5	Y1	NA	NA	other
CGCTACTAGGAACCGCATACGTCA-1_11	Y1	11209	5177	5	5	Y1	NA	NA	other
CGCTATATCACTTGATATACGTCA-1_11	Y1	5687	3352	5	5	Y1	NA	NA	other
CGCTGGACATCACGCCATACGTCA-1_11	Y1	819	709	13	13	Y1	NA	NA	other
CGCTGGACATCATGCTATACGTCA-1_11	Y1	11998	5478	5	5	Y1	NA	NA	other
CGCTTTAAGCGAATCGATACGTCA-1_11	Y1	2899	2175	5	5	Y1	NA	NA	other
CGCTTTAAGCTACGTCATACGTCA-1_11	Y1	5566	3284	5	5	Y1	NA	NA	other
CGCTTTAAGGTAGACTATACGTCA-1_11	Y1	17754	6812	11	11	Y1	NA	NA	other
CGGAACCAGAAGGTTCATACGTCA-1_11	Y1	6917	3781	5	5	Y1	NA	NA	other
CGGAACCAGGCCTTCGATACGTCA-1_11	Y1	3398	2243	5	5	Y1	NA	NA	other
CGGAACCAGTTTGCATATACGTCA-1_11	Y1	1300	978	11	11	Y1	NA	NA	other
CGGCTAAAGTTGGATAATACGTCA-1_11	Y1	5723	3464	5	5	Y1	NA	NA	other
CGGGTTAAGATTCATCATACGTCA-1_11	Y1	7134	3869	5	5	Y1	NA	NA	other
CGGGTTAAGGTTGTAAATACGTCA-1_11	Y1	2440	1835	5	5	Y1	NA	NA	other
CGGGTTGCAACAGAGGATACGTCA-1_11	Y1	3994	2498	5	5	Y1	NA	NA	other
CGGGTTGCAGGATTATATACGTCA-1_11	Y1	11438	5026	5	5	Y1	NA	NA	other
CGGTCAAAGAGGAGGTATACGTCA-1_11	Y1	1500	1215	13	13	Y1	NA	NA	other
CGGTGAGGTGATAAACATACGTCA-1_11	Y1	889	773	7	7	Y1	NA	NA	other
CGGTGAGGTGGGTGTGATACGTCA-1_11	Y1	2530	1816	5	5	Y1	NA	NA	other
CGGTGTGCAGAGAGCAATACGTCA-1_11	Y1	2981	2198	11	11	Y1	NA	NA	other
CGGTGTGCATAGACCAATACGTCA-1_11	Y1	744	670	11	11	Y1	NA	NA	other
CGGTGTGCATCTATCAATACGTCA-1_11	Y1	1136	981	13	13	Y1	NA	NA	other
CGGTTATGTTCTCAAAATACGTCA-1_11	Y1	3501	2458	13	13	Y1	NA	NA	other
CGTAAACAGGCTGGTAATACGTCA-1_11	Y1	14808	6077	7	7	Y1	NA	NA	other
CGTAAACAGGTGAGGGATACGTCA-1_11	Y1	1081	931	5	5	Y1	NA	NA	other
CGTAACGAGCGAATGTATACGTCA-1_11	Y1	948	794	5	5	Y1	NA	NA	other
CGTAACGAGCTATTACATACGTCA-1_11	Y1	9299	4760	5	5	Y1	NA	NA	other
CGTAACGAGTCATGAAATACGTCA-1_11	Y1	6777	3837	5	5	Y1	NA	NA	other
CGTAAGTAGAACCTCCATACGTCA-1_11	Y1	2329	1670	15	15	Y1	NA	NA	other
CGTAAGTAGCGAAGAAATACGTCA-1_11	Y1	824	639	11	11	Y1	NA	NA	other
CGTAAGTAGGTTATGAATACGTCA-1_11	Y1	2704	1970	5	5	Y1	NA	NA	other
CGTAATCGTGCGCATCATACGTCA-1_11	Y1	11205	5198	5	5	Y1	NA	NA	other
CGTAATTTCAGGTTGGATACGTCA-1_11	Y1	5974	3496	13	13	Y1	NA	NA	other
CGTAATTTCTGGTCTAATACGTCA-1_11	Y1	3975	2633	5	5	Y1	NA	NA	other
CGTACGTTCAGGTTAAATACGTCA-1_11	Y1	2489	1849	7	7	Y1	NA	NA	other
CGTACGTTCATGGATAATACGTCA-1_11	Y1	4489	2785	5	5	Y1	NA	NA	other
CGTACTTCAAATAGGAATACGTCA-1_11	Y1	1245	1006	5	5	Y1	NA	NA	other
CGTACTTCACCGTTTGATACGTCA-1_11	Y1	649	558	13	13	Y1	NA	NA	other
CGTACTTCACGTAAATATACGTCA-1_11	Y1	2866	2093	5	5	Y1	NA	NA	other
CGTAGCGCAAAGGTAAATACGTCA-1_11	Y1	1914	1519	5	5	Y1	NA	NA	other
CGTAGCGCATCCCAATATACGTCA-1_11	Y1	1818	1427	13	13	Y1	NA	NA	other
CGTATATTCACGAACGATACGTCA-1_11	Y1	4099	2685	5	5	Y1	NA	NA	other
CGTATATTCATGACCCATACGTCA-1_11	Y1	3669	2404	5	5	Y1	NA	NA	other
CGTATATTCATGCGTCATACGTCA-1_11	Y1	2205	1681	5	5	Y1	NA	NA	other
CGTCATTCAGCCATTTATACGTCA-1_11	Y1	3507	2450	5	5	Y1	NA	NA	other
CGTGAGGGTAACCCATATACGTCA-1_11	Y1	2897	2001	5	5	Y1	NA	NA	other
CGTGCGTGTGTAATGGATACGTCA-1_11	Y1	5352	3314	5	5	Y1	NA	NA	other
CGTGCGTGTTGGTTACATACGTCA-1_11	Y1	2662	1914	13	13	Y1	NA	NA	other
CGTGCTTAGTAAGCACATACGTCA-1_11	Y1	977	831	13	13	Y1	NA	NA	other
CGTGTCCCACCTTTGGATACGTCA-1_11	Y1	12569	5686	15	15	Y1	NA	NA	other
CGTGTTTCAACTGTTCATACGTCA-1_11	Y1	997	813	5	5	Y1	NA	NA	other
CGTTACATCACGTTCAATACGTCA-1_11	Y1	7551	4298	11	11	Y1	NA	NA	other
CGTTACTCAACATGATATACGTCA-1_11	Y1	9754	4817	5	5	Y1	NA	NA	other
CGTTACTCACATAAACATACGTCA-1_11	Y1	1332	1083	11	11	Y1	NA	NA	other
CGTTACTCACGTAGTAATACGTCA-1_11	Y1	572	530	15	15	Y1	NA	NA	other
CGTTACTCAGGTAGCTATACGTCA-1_11	Y1	2468	1842	5	5	Y1	NA	NA	other
CGTTACTCAGTGAGAGATACGTCA-1_11	Y1	3132	2109	5	5	Y1	NA	NA	other
CGTTATAGTTAAGGCAATACGTCA-1_11	Y1	2414	1821	5	5	Y1	NA	NA	other
CGTTATTAGGGTTACGATACGTCA-1_11	Y1	5267	3228	5	5	Y1	NA	NA	other
CGTTATTAGGTCACTCATACGTCA-1_11	Y1	3297	2333	5	5	Y1	NA	NA	other
CGTTCGTAGAGGTTCGATACGTCA-1_11	Y1	2966	2110	5	5	Y1	NA	NA	other
CGTTGCGTCCCTCGCTATACGTCA-1_11	Y1	1119	953	15	15	Y1	NA	NA	other
CGTTGCGTCTAATCACATACGTCA-1_11	Y1	4026	2609	5	5	Y1	NA	NA	other
CGTTGTCAGGCTTATTATACGTCA-1_11	Y1	4003	2591	5	5	Y1	NA	NA	other
CGTTGTCAGGTTGGGCATACGTCA-1_11	Y1	1028	852	5	5	Y1	NA	NA	other
CGTTTGGGTTTGTTGAATACGTCA-1_11	Y1	877	743	13	13	Y1	NA	NA	other
CTAACAGCATAACCGAATACGTCA-1_11	Y1	903	732	13	13	Y1	NA	NA	other
CTAACCATCTATGGCCATACGTCA-1_11	Y1	3310	2252	5	5	Y1	NA	NA	other
CTAACCTCATTCAACCATACGTCA-1_11	Y1	3450	2543	11	11	Y1	NA	NA	other
CTAACTAGTCAACAAGATACGTCA-1_11	Y1	2939	2095	15	15	Y1	NA	NA	other
CTAAGATCATCCCAATATACGTCA-1_11	Y1	4368	2920	5	5	Y1	NA	NA	other
CTAAGGCCAGGCAACTATACGTCA-1_11	Y1	4108	2645	5	5	Y1	NA	NA	other
CTAAGGGTCCTGACTAATACGTCA-1_11	Y1	4178	2803	15	15	Y1	NA	NA	other
CTAATCTAGATGATTGATACGTCA-1_11	Y1	2571	1862	5	5	Y1	NA	NA	other
CTAATGCGTTGTTGGTATACGTCA-1_11	Y1	4482	2869	5	5	Y1	NA	NA	other
CTACATCCACTTCGATATACGTCA-1_11	Y1	1357	1045	5	5	Y1	NA	NA	other
CTACATCCAGTTAAACATACGTCA-1_11	Y1	2673	1939	5	5	Y1	NA	NA	other
CTACATCCATAATGACATACGTCA-1_11	Y1	1295	1012	11	11	Y1	NA	NA	other
CTACCAGGTTTGTAGCATACGTCA-1_11	Y1	1457	1099	11	11	Y1	NA	NA	other
CTACCATCATGGCTTTATACGTCA-1_11	Y1	3874	2586	5	5	Y1	NA	NA	other
CTACTGATCCCATAATATACGTCA-1_11	Y1	947	784	5	5	Y1	NA	NA	other
CTACTGGGTAATGGTGATACGTCA-1_11	Y1	1571	1226	5	5	Y1	NA	NA	other
CTACTGGGTTAGACTCATACGTCA-1_11	Y1	4191	2724	5	5	Y1	NA	NA	other
CTAGATAAGGTTGTAAATACGTCA-1_11	Y1	943	797	15	15	Y1	NA	NA	other
CTAGATGCATTGTACCATACGTCA-1_11	Y1	1247	1072	15	15	Y1	NA	NA	other
CTAGCTGGTAGCCACCATACGTCA-1_11	Y1	8475	4374	5	5	Y1	NA	NA	other
CTAGGTACACAGCCAGATACGTCA-1_11	Y1	3752	2408	5	5	Y1	NA	NA	other
CTAGGTACACTAACGAATACGTCA-1_11	Y1	1648	1345	5	5	Y1	NA	NA	other
CTAGGTTGTCAATGTCATACGTCA-1_11	Y1	3326	2343	5	5	Y1	NA	NA	other
CTAGGTTGTCGTAACTATACGTCA-1_11	Y1	1150	962	13	13	Y1	NA	NA	other
CTAGGTTGTTTGCATAATACGTCA-1_11	Y1	9773	4809	5	5	Y1	NA	NA	other
CTATAGGCAGCTTAAGATACGTCA-1_11	Y1	5225	3257	5	5	Y1	NA	NA	other
CTATATCAGGTGTCCTATACGTCA-1_11	Y1	927	750	5	5	Y1	NA	NA	other
CTATATCAGTAACGTAATACGTCA-1_11	Y1	2921	2051	5	5	Y1	NA	NA	other
CTATGCTCAGCTCATTATACGTCA-1_11	Y1	3373	2387	15	15	Y1	NA	NA	other
CTATGCTCATCATGCTATACGTCA-1_11	Y1	4526	2766	5	5	Y1	NA	NA	other
CTATGGCTCAATTTGCATACGTCA-1_11	Y1	1408	1184	15	15	Y1	NA	NA	other
CTATGGCTCTAGCCTAATACGTCA-1_11	Y1	2528	1799	5	5	Y1	NA	NA	other
CTATGTCCAAATATGCATACGTCA-1_11	Y1	777	663	13	13	Y1	NA	NA	other
CTATGTTAGTAAAGGGATACGTCA-1_11	Y1	1400	1086	5	5	Y1	NA	NA	other
CTATTACAGAAGGTCTATACGTCA-1_11	Y1	2067	1511	5	5	Y1	NA	NA	other
CTATTACAGCAAGTTAATACGTCA-1_11	Y1	4260	2808	5	5	Y1	NA	NA	other
CTATTACAGTCACCTAATACGTCA-1_11	Y1	2268	1580	11	11	Y1	NA	NA	other
CTATTAGGTCAGGGCAATACGTCA-1_11	Y1	2383	1643	13	13	Y1	NA	NA	other
CTATTAGGTGGTGAGTATACGTCA-1_11	Y1	3167	2167	5	5	Y1	NA	NA	other
CTATTAGGTTACTTCTATACGTCA-1_11	Y1	1559	1202	15	15	Y1	NA	NA	other
CTATTGAGTGGCCCATATACGTCA-1_11	Y1	2608	1898	5	5	Y1	NA	NA	other
CTATTGAGTGTGAGGTATACGTCA-1_11	Y1	14721	5925	5	5	Y1	NA	NA	other
CTATTGGTCGATATTCATACGTCA-1_11	Y1	2793	2006	5	5	Y1	NA	NA	other
CTCAACATCCCATAATATACGTCA-1_11	Y1	6279	3817	13	13	Y1	NA	NA	other
CTCAAGCTCAGTAAGCATACGTCA-1_11	Y1	776	654	13	13	Y1	NA	NA	other
CTCAAGCTCCAAACGGATACGTCA-1_11	Y1	1968	1524	15	15	Y1	NA	NA	other
CTCAATAGTATAGCGAATACGTCA-1_11	Y1	2449	1777	5	5	Y1	NA	NA	other
CTCACCCTCCTGGTTAATACGTCA-1_11	Y1	2078	1566	5	5	Y1	NA	NA	other
CTCAGCTAGCAAGTTAATACGTCA-1_11	Y1	592	552	15	15	Y1	NA	NA	other
CTCAGCTAGGTCACAGATACGTCA-1_11	Y1	1336	1040	5	5	Y1	NA	NA	other
CTCAGCTAGGTGAGAAATACGTCA-1_11	Y1	4348	2673	5	5	Y1	NA	NA	other
CTCAGGGCATTCCTGGATACGTCA-1_11	Y1	666	592	15	15	Y1	NA	NA	other
CTCATAAGTGATAAACATACGTCA-1_11	Y1	9454	4867	11	11	Y1	NA	NA	other
CTCCATCGTTAGTAGGATACGTCA-1_11	Y1	13825	5886	5	5	Y1	NA	NA	other
CTCCTAAAGGCAGGCTATACGTCA-1_11	Y1	1173	984	5	5	Y1	NA	NA	other
CTCCTAAAGGTTATGAATACGTCA-1_11	Y1	2064	1580	5	5	Y1	NA	NA	other
CTCGACCCATGCAATGATACGTCA-1_11	Y1	3927	2593	5	5	Y1	NA	NA	other
CTCGATCAGGTGAGTTATACGTCA-1_11	Y1	1203	1000	5	5	Y1	NA	NA	other
CTCGATTCAAGCTTTCATACGTCA-1_11	Y1	1055	890	5	5	Y1	NA	NA	other
CTCGATTCATCACAGAATACGTCA-1_11	Y1	1064	914	13	13	Y1	NA	NA	other
CTCGTTAAGAAAGGCAATACGTCA-1_11	Y1	2457	1855	5	5	Y1	NA	NA	other
CTCTAACCAGGGATGAATACGTCA-1_11	Y1	3487	2433	5	5	Y1	NA	NA	other
CTCTAAGTCAATCGCCATACGTCA-1_11	Y1	8779	4554	15	15	Y1	NA	NA	other
CTCTCAGCAATTAGGTATACGTCA-1_11	Y1	2826	1998	5	5	Y1	NA	NA	other
CTCTCAGCACGTAGGTATACGTCA-1_11	Y1	3307	2295	5	5	Y1	NA	NA	other
CTCTCAGCATCAAGCAATACGTCA-1_11	Y1	2740	1972	5	5	Y1	NA	NA	other
CTCTCGACACCTAAGAATACGTCA-1_11	Y1	12041	5412	5	5	Y1	NA	NA	other
CTCTTGAAGCAGGCTAATACGTCA-1_11	Y1	2550	1859	5	5	Y1	NA	NA	other
CTCTTGAAGTAAACCAATACGTCA-1_11	Y1	2914	2103	5	5	Y1	NA	NA	other
CTGAATCGTACCTCAGATACGTCA-1_11	Y1	1027	878	13	13	Y1	NA	NA	other
CTGAATCGTTGGTTTAATACGTCA-1_11	Y1	3758	2433	5	5	Y1	NA	NA	other
CTGAATGCATGCGGATATACGTCA-1_11	Y1	1475	1174	5	5	Y1	NA	NA	other
CTGACCAGTGGTTACTATACGTCA-1_11	Y1	1538	1170	13	13	Y1	NA	NA	other
CTGAGTCTCAGCACAGATACGTCA-1_11	Y1	1612	1282	7	7	Y1	NA	NA	other
CTGAGTCTCCCTCAAAATACGTCA-1_11	Y1	2534	1885	13	13	Y1	NA	NA	other
CTGAGTCTCGGTAAGTATACGTCA-1_11	Y1	3838	2519	13	13	Y1	NA	NA	other
CTGATGACAATAAGCTATACGTCA-1_11	Y1	1915	1446	13	13	Y1	NA	NA	other
CTGATGACAGGTATATATACGTCA-1_11	Y1	3560	2370	5	5	Y1	NA	NA	other
CTGATTTAGGGCAGTCATACGTCA-1_11	Y1	3890	2560	5	5	Y1	NA	NA	other
CTGATTTAGGTATGGTATACGTCA-1_11	Y1	2885	2132	11	11	Y1	NA	NA	other
CTGCAAACAGGCTGTGATACGTCA-1_11	Y1	1192	977	5	5	Y1	NA	NA	other
CTGCAACTCAACTGGGATACGTCA-1_11	Y1	3400	2337	5	5	Y1	NA	NA	other
CTGCAACTCAAGGTACATACGTCA-1_11	Y1	3534	2492	13	13	Y1	NA	NA	other
CTGCAACTCAAGGTCGATACGTCA-1_11	Y1	1758	1337	11	11	Y1	NA	NA	other
CTGCAACTCGCCTCGAATACGTCA-1_11	Y1	4556	2872	5	5	Y1	NA	NA	other
CTGGTGAAGCACTACCATACGTCA-1_11	Y1	979	841	13	13	Y1	NA	NA	other
CTGGTGAAGTTACACTATACGTCA-1_11	Y1	734	630	13	13	Y1	NA	NA	other
CTGGTTATCATAGGCGATACGTCA-1_11	Y1	5913	3514	5	5	Y1	NA	NA	other
CTGTCATCAAGGCCTGATACGTCA-1_11	Y1	3629	2510	5	5	Y1	NA	NA	other
CTGTGCAGTATTGACCATACGTCA-1_11	Y1	3939	2554	5	5	Y1	NA	NA	other
CTGTGCAGTGATAAACATACGTCA-1_11	Y1	1116	894	5	5	Y1	NA	NA	other
CTGTGCAGTGGCTCACATACGTCA-1_11	Y1	4261	2783	13	13	Y1	NA	NA	other
CTGTGCAGTTCCGCAAATACGTCA-1_11	Y1	1834	1395	13	13	Y1	NA	NA	other
CTGTTAAGTGAACGACATACGTCA-1_11	Y1	2802	1986	5	5	Y1	NA	NA	other
CTGTTAAGTGCGCATCATACGTCA-1_11	Y1	857	768	5	5	Y1	NA	NA	other
CTGTTAAGTGCTTCTCATACGTCA-1_11	Y1	1386	1075	15	15	Y1	NA	NA	other
CTGTTAAGTTCCGCAAATACGTCA-1_11	Y1	2941	1908	5	5	Y1	NA	NA	other
CTGTTTACACATTCGTATACGTCA-1_11	Y1	3422	2369	5	5	Y1	NA	NA	other
CTGTTTACATCATGCTATACGTCA-1_11	Y1	2871	2016	5	5	Y1	NA	NA	other
CTGTTTACATTGCGCCATACGTCA-1_11	Y1	1899	1557	5	5	Y1	NA	NA	other
CTGTTTACATTTCTTCATACGTCA-1_11	Y1	748	609	13	13	Y1	NA	NA	other
CTTAACAGTCGGTTTGATACGTCA-1_11	Y1	1929	1482	5	5	Y1	NA	NA	other
CTTAACGTCATTTGCGATACGTCA-1_11	Y1	4896	3081	5	5	Y1	NA	NA	other
CTTAACGTCCACAACCATACGTCA-1_11	Y1	1542	1166	13	13	Y1	NA	NA	other
CTTAAGCGTTGTTGGTATACGTCA-1_11	Y1	3207	2176	5	5	Y1	NA	NA	other
CTTAATGGTACACCCAATACGTCA-1_11	Y1	2518	1893	7	7	Y1	NA	NA	other
CTTACCGCAACCGGATATACGTCA-1_11	Y1	4420	2891	7	7	Y1	NA	NA	other
CTTACCGCAAGGCGTTATACGTCA-1_11	Y1	2755	1956	5	5	Y1	NA	NA	other
CTTACCGCATTCTGTAATACGTCA-1_11	Y1	1551	1225	11	11	Y1	NA	NA	other
CTTACCTTCAACCGCTATACGTCA-1_11	Y1	7274	3837	5	5	Y1	NA	NA	other
CTTACTGAGGCACTAGATACGTCA-1_11	Y1	2854	2073	5	5	Y1	NA	NA	other
CTTACTGAGGTTAGCGATACGTCA-1_11	Y1	3807	2516	5	5	Y1	NA	NA	other
CTTAGAAAGCAAATCAATACGTCA-1_11	Y1	2121	1608	5	5	Y1	NA	NA	other
CTTAGAAAGTAAGCTAATACGTCA-1_11	Y1	5111	3287	5	5	Y1	NA	NA	other
CTTAGAGCAAGATAAGATACGTCA-1_11	Y1	3297	2178	5	5	Y1	NA	NA	other
CTTAGAGCAGCAAGCTATACGTCA-1_11	Y1	2536	1838	13	13	Y1	NA	NA	other
CTTAGCCAGAAAGGCAATACGTCA-1_11	Y1	5552	3338	5	5	Y1	NA	NA	other
CTTAGCCAGGACACGCATACGTCA-1_11	Y1	1366	1067	13	13	Y1	NA	NA	other
CTTAGCCAGTTTCGCAATACGTCA-1_11	Y1	5198	3252	5	5	Y1	NA	NA	other
CTTAGCGGTTGGCCACATACGTCA-1_11	Y1	6229	3523	5	5	Y1	NA	NA	other
CTTAGCTCACATAGTGATACGTCA-1_11	Y1	3417	2243	5	5	Y1	NA	NA	other
CTTAGTAGTTCCTTTGATACGTCA-1_11	Y1	6348	3749	13	13	Y1	NA	NA	other
CTTAGTCCATTGCCGCATACGTCA-1_11	Y1	2415	1786	5	5	Y1	NA	NA	other
CTTAGTGTCTATTGACATACGTCA-1_11	Y1	4419	2769	5	5	Y1	NA	NA	other
CTTATGTAGTTATTGCATACGTCA-1_11	Y1	4842	2933	5	5	Y1	NA	NA	other
CTTCAACCAATCTCTAATACGTCA-1_11	Y1	1019	835	13	13	Y1	NA	NA	other
CTTCAACCACATTGAGATACGTCA-1_11	Y1	1373	1123	5	5	Y1	NA	NA	other
CTTCCTCCATGACCAAATACGTCA-1_11	Y1	2953	2127	5	5	Y1	NA	NA	other
CTTCCTCCATTGAACGATACGTCA-1_11	Y1	1907	1426	15	15	Y1	NA	NA	other
CTTCGAATCGGTAAACATACGTCA-1_11	Y1	4271	2770	5	5	Y1	NA	NA	other
CTTGAACGTACCGCACATACGTCA-1_11	Y1	2734	2074	15	15	Y1	NA	NA	other
CTTGAACGTATTTACGATACGTCA-1_11	Y1	895	680	11	11	Y1	NA	NA	other
CTTGACTCAATGAGCCATACGTCA-1_11	Y1	2837	2067	5	5	Y1	NA	NA	other
CTTGAGGAGCAATCGGATACGTCA-1_11	Y1	4939	3074	5	5	Y1	NA	NA	other
CTTGAGGAGCAGCCAAATACGTCA-1_11	Y1	2164	1617	5	5	Y1	NA	NA	other
CTTGAGGAGCATTACTATACGTCA-1_11	Y1	960	847	13	13	Y1	NA	NA	other
CTTGATGTCACCCTGGATACGTCA-1_11	Y1	879	733	13	13	Y1	NA	NA	other
CTTGATTAGCATCTATATACGTCA-1_11	Y1	1609	1199	5	5	Y1	NA	NA	other
CTTGATTAGCTCGATCATACGTCA-1_11	Y1	23695	7517	5	5	Y1	NA	NA	other
CTTGATTAGTGATTTCATACGTCA-1_11	Y1	733	627	13	13	Y1	NA	NA	other
CTTGCACAGACTGAGTATACGTCA-1_11	Y1	2577	1801	5	5	Y1	NA	NA	other
CTTGCGCCAAATAGGAATACGTCA-1_11	Y1	4283	2764	5	5	Y1	NA	NA	other
CTTGCGCCACCTCGACATACGTCA-1_11	Y1	2909	2037	5	5	Y1	NA	NA	other
CTTGCTGCATTGTACCATACGTCA-1_11	Y1	2047	1571	13	13	Y1	NA	NA	other
CTTGGTTCACCATCCAATACGTCA-1_11	Y1	2771	1966	13	13	Y1	NA	NA	other
CTTGTGATCAACCTATATACGTCA-1_11	Y1	3787	2519	5	5	Y1	NA	NA	other
CTTGTGTCAGATTCGAATACGTCA-1_11	Y1	1212	965	5	5	Y1	NA	NA	other
CTTTAAGGTACGTAAGATACGTCA-1_11	Y1	828	733	5	5	Y1	NA	NA	other
CTTTAGGTCATCAAGAATACGTCA-1_11	Y1	2104	1573	5	5	Y1	NA	NA	other
CTTTAGGTCCTGCAACATACGTCA-1_11	Y1	2411	1777	5	5	Y1	NA	NA	other
CTTTAGGTCTTACTCCATACGTCA-1_11	Y1	2068	1615	5	5	Y1	NA	NA	other
CTTTAGTAGCCCGTTGATACGTCA-1_11	Y1	2030	1502	5	5	Y1	NA	NA	other
CTTTAGTAGGAACTTAATACGTCA-1_11	Y1	4656	2971	5	5	Y1	NA	NA	other
CTTTAGTAGGAGGATAATACGTCA-1_11	Y1	1162	984	13	13	Y1	NA	NA	other
CTTTAGTAGTCTGTGCATACGTCA-1_11	Y1	3159	2258	5	5	Y1	NA	NA	other
CTTTAGTAGTTACCTGATACGTCA-1_11	Y1	722	642	5	5	Y1	NA	NA	other
CTTTCATGTACGATTCATACGTCA-1_11	Y1	588	524	15	15	Y1	NA	NA	other
CTTTCATGTGTTAGAGATACGTCA-1_11	Y1	678	596	13	13	Y1	NA	NA	other
CTTTCGTTCATCAGCCATACGTCA-1_11	Y1	2298	1530	5	5	Y1	NA	NA	other
CTTTGGATCCATAAAGATACGTCA-1_11	Y1	617	544	13	13	Y1	NA	NA	other
GAAATACGTTAAGGATATACGTCA-1_11	Y1	1056	882	15	15	Y1	NA	NA	other
GAACAATGTCAGGGCAATACGTCA-1_11	Y1	3210	2134	5	5	Y1	NA	NA	other
GAACAATGTCATCCCTATACGTCA-1_11	Y1	1860	1422	7	7	Y1	NA	NA	other
GAACAGGCAACAGGGAATACGTCA-1_11	Y1	1840	1403	15	15	Y1	NA	NA	other
GAACGAAAGACCATTTATACGTCA-1_11	Y1	1262	1021	5	5	Y1	NA	NA	other
GAACGGCTCATGACCCATACGTCA-1_11	Y1	4075	2627	5	5	Y1	NA	NA	other
GAACGGCTCCTCTAAGATACGTCA-1_11	Y1	3167	2228	5	5	Y1	NA	NA	other
GAAGAATAGCAAAGCTATACGTCA-1_11	Y1	2371	1696	5	5	Y1	NA	NA	other
GAAGCACGTTTGTAGCATACGTCA-1_11	Y1	4875	3123	11	11	Y1	NA	NA	other
GAAGCCATCCTCACGGATACGTCA-1_11	Y1	2285	1711	13	13	Y1	NA	NA	other
GAAGGCTGTCAGGATAATACGTCA-1_11	Y1	865	745	5	5	Y1	NA	NA	other
GAAGGGTAGCAAGTTAATACGTCA-1_11	Y1	628	561	13	13	Y1	NA	NA	other
GAAGGGTAGCTGGACAATACGTCA-1_11	Y1	3167	2278	7	7	Y1	NA	NA	other
GAAGTATGTTGAGGACATACGTCA-1_11	Y1	9565	4785	11	11	Y1	NA	NA	other
GAATAACGTAATTGCCATACGTCA-1_11	Y1	5189	3157	5	5	Y1	NA	NA	other
GAATAACGTATTTACGATACGTCA-1_11	Y1	2389	1694	5	5	Y1	NA	NA	other
GAATAACGTCAAAGGCATACGTCA-1_11	Y1	3745	2569	5	5	Y1	NA	NA	other
GAATAACGTCTACCTCATACGTCA-1_11	Y1	1840	1410	5	5	Y1	NA	NA	other
GAATCACAGGTATGGTATACGTCA-1_11	Y1	7946	4346	13	13	Y1	NA	NA	other
GAATCAGGTTAATTCGATACGTCA-1_11	Y1	8048	4306	13	13	Y1	NA	NA	other
GAATCGAGTCAAACTCATACGTCA-1_11	Y1	4052	2653	5	5	Y1	NA	NA	other
GAATCGAGTCGAAGCGATACGTCA-1_11	Y1	1694	1364	5	5	Y1	NA	NA	other
GAATCGGTCATGCGTCATACGTCA-1_11	Y1	2572	1897	5	5	Y1	NA	NA	other
GAATCGGTCCAAAGGTATACGTCA-1_11	Y1	1517	1278	15	15	Y1	NA	NA	other
GAATCTAAGAATGGCTATACGTCA-1_11	Y1	2577	1898	5	5	Y1	NA	NA	other
GAATGACTCAAGGGTTATACGTCA-1_11	Y1	3021	2103	13	13	Y1	NA	NA	other
GAATGACTCCTTTCGTATACGTCA-1_11	Y1	3290	2305	5	5	Y1	NA	NA	other
GAATGACTCTATTGACATACGTCA-1_11	Y1	2526	1851	5	5	Y1	NA	NA	other
GAATGGTTCGTCAATTATACGTCA-1_11	Y1	1364	1076	13	13	Y1	NA	NA	other
GACAAACTCTAAGTAGATACGTCA-1_11	Y1	6250	3759	13	13	Y1	NA	NA	other
GACAACTAGAGGAGTAATACGTCA-1_11	Y1	2324	1790	7	7	Y1	NA	NA	other
GACAACTAGTCAACAAATACGTCA-1_11	Y1	2028	1490	13	13	Y1	NA	NA	other
GACAGGCTCCTGGATCATACGTCA-1_11	Y1	3203	2131	5	5	Y1	NA	NA	other
GACAGTTAGCGCTTACATACGTCA-1_11	Y1	4555	2863	5	5	Y1	NA	NA	other
GACATAATCAGTTTACATACGTCA-1_11	Y1	13903	5840	5	5	Y1	NA	NA	other
GACATCCTCGCCTGCAATACGTCA-1_11	Y1	4675	2836	5	5	Y1	NA	NA	other
GACATGCCAAAGGTAAATACGTCA-1_11	Y1	4126	2642	5	5	Y1	NA	NA	other
GACATGCCAGGCGAAAATACGTCA-1_11	Y1	656	546	11	11	Y1	NA	NA	other
GACATTAAGGTGTCCTATACGTCA-1_11	Y1	3088	2210	5	5	Y1	NA	NA	other
GACATTAAGTCGAAACATACGTCA-1_11	Y1	2941	2110	5	5	Y1	NA	NA	other
GACATTCGTGCTGATTATACGTCA-1_11	Y1	1212	1033	15	15	Y1	NA	NA	other
GACATTGCATTTCGACATACGTCA-1_11	Y1	6593	3849	5	5	Y1	NA	NA	other
GACCAAGTCAATCCTGATACGTCA-1_11	Y1	4018	2675	5	5	Y1	NA	NA	other
GACCAAGTCAGGCAATATACGTCA-1_11	Y1	3854	2533	5	5	Y1	NA	NA	other
GACCAAGTCGCGGATAATACGTCA-1_11	Y1	2824	2016	5	5	Y1	NA	NA	other
GACCAATAGACAACTAATACGTCA-1_11	Y1	24426	7835	15	15	Y1	NA	NA	other
GACCAATAGCTATCCAATACGTCA-1_11	Y1	1171	998	11	11	Y1	NA	NA	other
GACCGTGCACATAGATATACGTCA-1_11	Y1	3329	2206	5	5	Y1	NA	NA	other
GACCGTGCATGAGGGAATACGTCA-1_11	Y1	8716	4321	5	5	Y1	NA	NA	other
GACCGTGCATGGCGCAATACGTCA-1_11	Y1	3425	2398	5	5	Y1	NA	NA	other
GACCTCAGTCGTTATAATACGTCA-1_11	Y1	3055	2213	5	5	Y1	NA	NA	other
GACCTCAGTTCCTTTGATACGTCA-1_11	Y1	5689	3284	5	5	Y1	NA	NA	other
GACCTCAGTTTCTAAGATACGTCA-1_11	Y1	17682	6609	5	5	Y1	NA	NA	other
GACCTGAAGTGAGGAAATACGTCA-1_11	Y1	1022	852	5	5	Y1	NA	NA	other
GACCTGAAGTTGGCCTATACGTCA-1_11	Y1	4604	2965	5	5	Y1	NA	NA	other
GACCTTCAGATTCCCAATACGTCA-1_11	Y1	11481	5576	15	15	Y1	NA	NA	other
GACCTTCAGCACTACCATACGTCA-1_11	Y1	3370	2221	5	5	Y1	NA	NA	other
GACCTTCAGGATTATGATACGTCA-1_11	Y1	3405	2348	5	5	Y1	NA	NA	other
GACCTTCAGTGTGCAGATACGTCA-1_11	Y1	4540	2835	5	5	Y1	NA	NA	other
GACGCAATCAACTTGTATACGTCA-1_11	Y1	3514	2445	15	15	Y1	NA	NA	other
GACGCAATCGATTGAAATACGTCA-1_11	Y1	2700	1793	7	7	Y1	NA	NA	other
GACGTAAGTCATCCCTATACGTCA-1_11	Y1	666	589	15	15	Y1	NA	NA	other
GACGTAAGTGTGGCTCATACGTCA-1_11	Y1	2871	2151	15	15	Y1	NA	NA	other
GACTAAATCAATCGCCATACGTCA-1_11	Y1	2479	1796	5	5	Y1	NA	NA	other
GACTAAATCCGCAACTATACGTCA-1_11	Y1	1251	992	13	13	Y1	NA	NA	other
GACTAAATCTCAGCACATACGTCA-1_11	Y1	2142	1591	5	5	Y1	NA	NA	other
GACTCAACATGACCAAATACGTCA-1_11	Y1	18121	6594	5	5	Y1	NA	NA	other
GACTCAACATGCTCCAATACGTCA-1_11	Y1	2287	1726	5	5	Y1	NA	NA	other
GACTGAGTCGCCTCTCATACGTCA-1_11	Y1	4042	2607	5	5	Y1	NA	NA	other
GACTTAAAGCCTAGTCATACGTCA-1_11	Y1	2587	1814	5	5	Y1	NA	NA	other
GACTTAAAGGTTATCTATACGTCA-1_11	Y1	845	733	13	13	Y1	NA	NA	other
GACTTAAAGTCAGGCAATACGTCA-1_11	Y1	2643	1958	5	5	Y1	NA	NA	other
GACTTAAAGTTGACGGATACGTCA-1_11	Y1	3212	2367	13	13	Y1	NA	NA	other
GACTTACGTAACCGCCATACGTCA-1_11	Y1	6941	3900	5	5	Y1	NA	NA	other
GACTTACGTTTAACCAATACGTCA-1_11	Y1	3643	2491	5	5	Y1	NA	NA	other
GACTTCGGTTTGTTTCATACGTCA-1_11	Y1	1465	1209	5	5	Y1	NA	NA	other
GACTTGCTCACATTCGATACGTCA-1_11	Y1	1568	1267	5	5	Y1	NA	NA	other
GACTTGCTCATGCGTCATACGTCA-1_11	Y1	1566	1270	13	13	Y1	NA	NA	other
GACTTTGTCGAGGCGTATACGTCA-1_11	Y1	1301	1065	13	13	Y1	NA	NA	other
GAGCAAGCAAGGTGCTATACGTCA-1_11	Y1	700	617	7	7	Y1	NA	NA	other
GAGCCATCAGGCTATAATACGTCA-1_11	Y1	3142	2183	5	5	Y1	NA	NA	other
GAGCCTGCAATTGAGTATACGTCA-1_11	Y1	2560	1998	15	15	Y1	NA	NA	other
GAGCTAGTCCAGAACGATACGTCA-1_11	Y1	3251	2264	5	5	Y1	NA	NA	other
GAGCTTTGTGGATGCGATACGTCA-1_11	Y1	3228	2286	5	5	Y1	NA	NA	other
GAGGAGTAGGTCACAGATACGTCA-1_11	Y1	2922	2059	5	5	Y1	NA	NA	other
GAGGGAGTCTAGCCTAATACGTCA-1_11	Y1	1414	1157	11	11	Y1	NA	NA	other
GAGGTTTAGAAGCATCATACGTCA-1_11	Y1	11268	5196	5	5	Y1	NA	NA	other
GAGGTTTAGCTCCCTCATACGTCA-1_11	Y1	3083	2089	5	5	Y1	NA	NA	other
GAGTATGGTGATGCAAATACGTCA-1_11	Y1	4736	3009	7	7	Y1	NA	NA	other
GAGTATGGTTGCGAAAATACGTCA-1_11	Y1	5120	3098	5	5	Y1	NA	NA	other
GAGTGACGTGTTAGCTATACGTCA-1_11	Y1	4320	2797	13	13	Y1	NA	NA	other
GAGTGACGTTAGTGCTATACGTCA-1_11	Y1	2036	1621	13	13	Y1	NA	NA	other
GAGTGACGTTAGTGGAATACGTCA-1_11	Y1	4011	2642	5	5	Y1	NA	NA	other
GAGTGCGGTTTCAGGTATACGTCA-1_11	Y1	5589	3310	7	7	Y1	NA	NA	other
GAGTTACAGGCCATTCATACGTCA-1_11	Y1	631	572	5	5	Y1	NA	NA	other
GATAAAGCAAGGAATAATACGTCA-1_11	Y1	1528	1219	5	5	Y1	NA	NA	other
GATATGATCACTATGTATACGTCA-1_11	Y1	2649	1763	5	5	Y1	NA	NA	other
GATCAAATCACCTTTCATACGTCA-1_11	Y1	4705	2932	5	5	Y1	NA	NA	other
GATCACACAAGCCAGTATACGTCA-1_11	Y1	2046	1488	11	11	Y1	NA	NA	other
GATCACACAATGGGAGATACGTCA-1_11	Y1	8699	4551	13	13	Y1	NA	NA	other
GATCACACATATGGTGATACGTCA-1_11	Y1	846	661	13	13	Y1	NA	NA	other
GATCATAAGGTAAGTCATACGTCA-1_11	Y1	2599	1935	15	15	Y1	NA	NA	other
GATCGATAGGAGTCATATACGTCA-1_11	Y1	4145	2604	5	5	Y1	NA	NA	other
GATCGATAGGTGGATTATACGTCA-1_11	Y1	2325	1808	5	5	Y1	NA	NA	other
GATCGATAGTCATAAGATACGTCA-1_11	Y1	1257	1065	13	13	Y1	NA	NA	other
GATCTTAGTATTCGACATACGTCA-1_11	Y1	947	813	13	13	Y1	NA	NA	other
GATCTTAGTCATTTAGATACGTCA-1_11	Y1	2319	1824	15	15	Y1	NA	NA	other
GATCTTAGTTGCCTGAATACGTCA-1_11	Y1	3355	2362	5	5	Y1	NA	NA	other
GATGACAGTAATAGGTATACGTCA-1_11	Y1	3844	2468	5	5	Y1	NA	NA	other
GATGACAGTGTGAGACATACGTCA-1_11	Y1	733	660	5	5	Y1	NA	NA	other
GATGCAAGTCAATACCATACGTCA-1_11	Y1	5754	3502	5	5	Y1	NA	NA	other
GATGCACCATCGAACAATACGTCA-1_11	Y1	670	607	15	15	Y1	NA	NA	other
GATGGACGTTTCCACCATACGTCA-1_11	Y1	2665	1902	5	5	Y1	NA	NA	other
GATGGAGCAACGTTAGATACGTCA-1_11	Y1	2496	1812	5	5	Y1	NA	NA	other
GATGGCTCACGTGCTCATACGTCA-1_11	Y1	967	626	11	11	Y1	NA	NA	other
GATGGTAGTAAACTGGATACGTCA-1_11	Y1	4605	3048	5	5	Y1	NA	NA	other
GATGGTAGTCACTAGTATACGTCA-1_11	Y1	2838	1984	5	5	Y1	NA	NA	other
GATTACCGTGGGTGTGATACGTCA-1_11	Y1	2654	2005	15	15	Y1	NA	NA	other
GATTAGTCAATTGCGAATACGTCA-1_11	Y1	2885	2032	5	5	Y1	NA	NA	other
GATTCAGCAACCATTCATACGTCA-1_11	Y1	3298	2284	5	5	Y1	NA	NA	other
GATTCAGCATCCCTCTATACGTCA-1_11	Y1	1735	1343	5	5	Y1	NA	NA	other
GATTCCCAGCACGCAAATACGTCA-1_11	Y1	757	606	13	13	Y1	NA	NA	other
GATTCCCAGTCGAAACATACGTCA-1_11	Y1	1355	1088	5	5	Y1	NA	NA	other
GATTGCACACCTTACGATACGTCA-1_11	Y1	7456	4185	5	5	Y1	NA	NA	other
GATTGCACAGCTGCTCATACGTCA-1_11	Y1	8789	4561	5	5	Y1	NA	NA	other
GATTGCACATATCGCTATACGTCA-1_11	Y1	1927	1527	5	5	Y1	NA	NA	other
GATTGGCCAAGTTCCTATACGTCA-1_11	Y1	2725	1921	5	5	Y1	NA	NA	other
GATTGTGCAGCCTTCAATACGTCA-1_11	Y1	5518	3178	5	5	Y1	NA	NA	other
GATTTGAAGCTTGATTATACGTCA-1_11	Y1	3381	2366	13	13	Y1	NA	NA	other
GATTTGAAGTTACATCATACGTCA-1_11	Y1	5036	3128	11	11	Y1	NA	NA	other
GCAAACTAGAGCAATCATACGTCA-1_11	Y1	2993	2109	5	5	Y1	NA	NA	other
GCAAATATCACAGGATATACGTCA-1_11	Y1	2650	1911	5	5	Y1	NA	NA	other
GCAAATATCACGAACGATACGTCA-1_11	Y1	3855	2548	5	5	Y1	NA	NA	other
GCAAATGGTATTGCGTATACGTCA-1_11	Y1	3841	2553	5	5	Y1	NA	NA	other
GCAAATGGTCTGTCAGATACGTCA-1_11	Y1	2585	1777	5	5	Y1	NA	NA	other
GCAACGGGTCGTTATAATACGTCA-1_11	Y1	3484	2381	5	5	Y1	NA	NA	other
GCAACGGGTGTTAGAGATACGTCA-1_11	Y1	9914	4768	5	5	Y1	NA	NA	other
GCAACGGGTTTCGCCTATACGTCA-1_11	Y1	3001	2138	5	5	Y1	NA	NA	other
GCAAGCCAGTGTTTCGATACGTCA-1_11	Y1	3990	2472	5	5	Y1	NA	NA	other
GCAAGGTGTATTCAGCATACGTCA-1_11	Y1	2505	1783	5	5	Y1	NA	NA	other
GCAAGGTGTCCATCAGATACGTCA-1_11	Y1	3058	2175	5	5	Y1	NA	NA	other
GCAAGGTGTTAGGTAGATACGTCA-1_11	Y1	9276	4845	15	15	Y1	NA	NA	other
GCAAGGTGTTCCGCAAATACGTCA-1_11	Y1	3913	2599	5	5	Y1	NA	NA	other
GCAAGTTAGACAAGCTATACGTCA-1_11	Y1	6947	4101	11	11	Y1	NA	NA	other
GCAAGTTAGGAAACTCATACGTCA-1_11	Y1	1617	1304	5	5	Y1	NA	NA	other
GCAATTAAGCTCCCTCATACGTCA-1_11	Y1	2423	1785	5	5	Y1	NA	NA	other
GCAATTAAGGACACGCATACGTCA-1_11	Y1	1845	1448	5	5	Y1	NA	NA	other
GCAATTAAGGTCGAGCATACGTCA-1_11	Y1	4480	2779	5	5	Y1	NA	NA	other
GCAATTAAGTAGCCTCATACGTCA-1_11	Y1	2597	1884	5	5	Y1	NA	NA	other
GCACAAAGTGAGTAATATACGTCA-1_11	Y1	3865	2589	5	5	Y1	NA	NA	other
GCACAAAGTTAACCACATACGTCA-1_11	Y1	2438	1694	5	5	Y1	NA	NA	other
GCACAACCACCTAACTATACGTCA-1_11	Y1	6969	3894	11	11	Y1	NA	NA	other
GCACAACCATTGTACCATACGTCA-1_11	Y1	2915	2080	5	5	Y1	NA	NA	other
GCACACCGTGCTCCAAATACGTCA-1_11	Y1	596	541	15	15	Y1	NA	NA	other
GCACACCGTTGCGAAAATACGTCA-1_11	Y1	4490	2921	5	5	Y1	NA	NA	other
GCACCAAAGTAAGTGCATACGTCA-1_11	Y1	4737	2968	5	5	Y1	NA	NA	other
GCACGAATCGAAGCATATACGTCA-1_11	Y1	2662	1951	5	5	Y1	NA	NA	other
GCACGAATCGGTACAGATACGTCA-1_11	Y1	12536	5289	5	5	Y1	NA	NA	other
GCACTCAGTAACCTTAATACGTCA-1_11	Y1	6556	3684	5	5	Y1	NA	NA	other
GCACTCAGTGGGAACTATACGTCA-1_11	Y1	2511	1743	5	5	Y1	NA	NA	other
GCACTTGGTGATGCAAATACGTCA-1_11	Y1	721	589	11	11	Y1	NA	NA	other
GCAGCAATCCAGAACGATACGTCA-1_11	Y1	752	651	5	5	Y1	NA	NA	other
GCAGCTAAGAGGAGGTATACGTCA-1_11	Y1	2143	1668	15	15	Y1	NA	NA	other
GCAGCTAAGTCTAACTATACGTCA-1_11	Y1	6293	3725	13	13	Y1	NA	NA	other
GCAGGCTAGCAGGTTGATACGTCA-1_11	Y1	5016	3134	13	13	Y1	NA	NA	other
GCAGGCTAGCTGGGTAATACGTCA-1_11	Y1	2604	1920	5	5	Y1	NA	NA	other
GCAGGCTAGGAACCTGATACGTCA-1_11	Y1	3719	2465	7	7	Y1	NA	NA	other
GCAGGCTAGTTTGCTGATACGTCA-1_11	Y1	2889	2027	5	5	Y1	NA	NA	other
GCAGGTTCATTTCATGATACGTCA-1_11	Y1	5091	3150	5	5	Y1	NA	NA	other
GCAGTAAGTAACTACCATACGTCA-1_11	Y1	1883	1376	13	13	Y1	NA	NA	other
GCAGTAAGTAATGGATATACGTCA-1_11	Y1	5249	3228	5	5	Y1	NA	NA	other
GCAGTAAGTTAGTGGAATACGTCA-1_11	Y1	2079	1612	11	11	Y1	NA	NA	other
GCAGTTTGTGACACAAATACGTCA-1_11	Y1	891	784	13	13	Y1	NA	NA	other
GCATAAATCCTGGAAGATACGTCA-1_11	Y1	20280	6713	5	5	Y1	NA	NA	other
GCATAAATCGTCCCGAATACGTCA-1_11	Y1	1360	1104	15	15	Y1	NA	NA	other
GCATAATCAATATGGTATACGTCA-1_11	Y1	9225	4740	5	5	Y1	NA	NA	other
GCATCACTCATCAAGAATACGTCA-1_11	Y1	1326	1098	11	11	Y1	NA	NA	other
GCATCACTCCGGACAAATACGTCA-1_11	Y1	6129	3660	5	5	Y1	NA	NA	other
GCATGCAAGAGGATGAATACGTCA-1_11	Y1	2819	1929	5	5	Y1	NA	NA	other
GCATGCTTCATTTAGCATACGTCA-1_11	Y1	2498	1843	5	5	Y1	NA	NA	other
GCATTACGTTCACCAGATACGTCA-1_11	Y1	2409	1702	7	7	Y1	NA	NA	other
GCATTCATCCAACATTATACGTCA-1_11	Y1	4075	2750	11	11	Y1	NA	NA	other
GCATTGTGTAATGGATATACGTCA-1_11	Y1	2762	1879	11	11	Y1	NA	NA	other
GCATTGTGTTTCAGGTATACGTCA-1_11	Y1	2902	2073	5	5	Y1	NA	NA	other
GCATTTAGTGACACAAATACGTCA-1_11	Y1	14866	6018	5	5	Y1	NA	NA	other
GCATTTGTCAAGGTCGATACGTCA-1_11	Y1	1060	910	15	15	Y1	NA	NA	other
GCATTTGTCGTGATTTATACGTCA-1_11	Y1	3514	2432	5	5	Y1	NA	NA	other
GCCAACAAGCGGGACTATACGTCA-1_11	Y1	18419	6765	5	5	Y1	NA	NA	other
GCCAATACAACAGGGAATACGTCA-1_11	Y1	3435	2383	11	11	Y1	NA	NA	other
GCCACAAAGATGAAGGATACGTCA-1_11	Y1	15762	6662	11	11	Y1	NA	NA	other
GCCACAAAGTGTGCAGATACGTCA-1_11	Y1	2428	1836	5	5	Y1	NA	NA	other
GCCAGTTTCCTGCAACATACGTCA-1_11	Y1	1394	1129	15	15	Y1	NA	NA	other
GCCAGTTTCGAAGTTAATACGTCA-1_11	Y1	2992	2088	5	5	Y1	NA	NA	other
GCCAGTTTCGCTTCAAATACGTCA-1_11	Y1	6357	3561	5	5	Y1	NA	NA	other
GCCATAACAACCATTCATACGTCA-1_11	Y1	964	806	13	13	Y1	NA	NA	other
GCCATAACAGTTAAACATACGTCA-1_11	Y1	1013	833	5	5	Y1	NA	NA	other
GCCATCAGTCGTAATCATACGTCA-1_11	Y1	609	538	13	13	Y1	NA	NA	other
GCCATCAGTTCGAATCATACGTCA-1_11	Y1	28666	8229	11	11	Y1	NA	NA	other
GCCATTTCAGGCAACTATACGTCA-1_11	Y1	3709	2329	5	5	Y1	NA	NA	other
GCCATTTCATAGACGCATACGTCA-1_11	Y1	1558	1225	5	5	Y1	NA	NA	other
GCCCAGTGTGCGATAAATACGTCA-1_11	Y1	1800	1405	15	15	Y1	NA	NA	other
GCCCAGTGTTAGCATCATACGTCA-1_11	Y1	6435	3640	5	5	Y1	NA	NA	other
GCCCATTAGACTCAAAATACGTCA-1_11	Y1	952	692	11	11	Y1	NA	NA	other
GCCCATTAGCAAACTAATACGTCA-1_11	Y1	2218	1700	5	5	Y1	NA	NA	other
GCCCATTAGCCATCACATACGTCA-1_11	Y1	5044	3085	5	5	Y1	NA	NA	other
GCCCTCAAGCGATAACATACGTCA-1_11	Y1	8693	4345	5	5	Y1	NA	NA	other
GCCCTCAAGGACACGCATACGTCA-1_11	Y1	647	578	13	13	Y1	NA	NA	other
GCCCTCAAGGGTTTGGATACGTCA-1_11	Y1	700	592	13	13	Y1	NA	NA	other
GCCCTGATCATAATGGATACGTCA-1_11	Y1	1674	1286	11	11	Y1	NA	NA	other
GCCCTTGAGGCTTATTATACGTCA-1_11	Y1	2563	1871	5	5	Y1	NA	NA	other
GCCGCTTCATGGTCAAATACGTCA-1_11	Y1	2640	2044	11	11	Y1	NA	NA	other
GCCGTGACACAAGCGTATACGTCA-1_11	Y1	1893	1525	15	15	Y1	NA	NA	other
GCCGTGACAGCATTTCATACGTCA-1_11	Y1	4645	3070	5	5	Y1	NA	NA	other
GCCGTGACAGGCGAAAATACGTCA-1_11	Y1	4353	2926	5	5	Y1	NA	NA	other
GCCTAATGTGATTAGGATACGTCA-1_11	Y1	8815	4666	13	13	Y1	NA	NA	other
GCCTCGATCAGGAGCCATACGTCA-1_11	Y1	2973	2028	5	5	Y1	NA	NA	other
GCCTGAGCATCGGGCAATACGTCA-1_11	Y1	2618	1910	5	5	Y1	NA	NA	other
GCCTGCATCTTGAAAGATACGTCA-1_11	Y1	3021	2039	5	5	Y1	NA	NA	other
GCGAACGGTAGGTGACATACGTCA-1_11	Y1	2640	1928	5	5	Y1	NA	NA	other
GCGAACGGTGTTAGTCATACGTCA-1_11	Y1	5346	3262	5	5	Y1	NA	NA	other
GCGAATGTCATTATGCATACGTCA-1_11	Y1	2650	1942	5	5	Y1	NA	NA	other
GCGAGCTAGCTTCTAGATACGTCA-1_11	Y1	1242	953	13	13	Y1	NA	NA	other
GCGAGGTTCAGGCTGAATACGTCA-1_11	Y1	2585	1749	5	5	Y1	NA	NA	other
GCGAGGTTCCGCAATCATACGTCA-1_11	Y1	7807	4131	13	13	Y1	NA	NA	other
GCGAGGTTCTAGCGGAATACGTCA-1_11	Y1	1688	1391	7	7	Y1	NA	NA	other
GCGATAAGTCAAGCTTATACGTCA-1_11	Y1	3067	2194	5	5	Y1	NA	NA	other
GCGATTGAGAATGGCTATACGTCA-1_11	Y1	2665	1897	5	5	Y1	NA	NA	other
GCGATTGAGCGAATCGATACGTCA-1_11	Y1	3936	2567	5	5	Y1	NA	NA	other
GCGATTGAGGCTTAGGATACGTCA-1_11	Y1	4055	2611	5	5	Y1	NA	NA	other
GCGATTGAGTTGGATAATACGTCA-1_11	Y1	2778	1952	5	5	Y1	NA	NA	other
GCGCAACAGTTTCGCAATACGTCA-1_11	Y1	1703	1350	5	5	Y1	NA	NA	other
GCGCAAGGTACCTAGTATACGTCA-1_11	Y1	632	549	13	13	Y1	NA	NA	other
GCGCAAGGTCAGGATAATACGTCA-1_11	Y1	2753	1971	7	7	Y1	NA	NA	other
GCGCACACAAGCTTTCATACGTCA-1_11	Y1	1673	1211	5	5	Y1	NA	NA	other
GCGCCTATCAGTAAGCATACGTCA-1_11	Y1	2526	1825	5	5	Y1	NA	NA	other
GCGCCTATCGTAAAGCATACGTCA-1_11	Y1	1530	1065	11	11	Y1	NA	NA	other
GCGCTAAAGGGTTACGATACGTCA-1_11	Y1	1380	1112	11	11	Y1	NA	NA	other
GCGCTACGTTAATGCCATACGTCA-1_11	Y1	3080	2200	5	5	Y1	NA	NA	other
GCGCTTAGTAGCCATTATACGTCA-1_11	Y1	4414	2823	5	5	Y1	NA	NA	other
GCGCTTAGTGGCGTAGATACGTCA-1_11	Y1	1586	1294	13	13	Y1	NA	NA	other
GCGGATTCATTCGGTTATACGTCA-1_11	Y1	2427	1800	5	5	Y1	NA	NA	other
GCGGGTTAGTGCTGAGATACGTCA-1_11	Y1	672	602	13	13	Y1	NA	NA	other
GCGTGTTTCGCCTGCAATACGTCA-1_11	Y1	4197	2794	5	5	Y1	NA	NA	other
GCGTGTTTCGTTAACTATACGTCA-1_11	Y1	3115	2203	5	5	Y1	NA	NA	other
GCTAAATCAGAATCGCATACGTCA-1_11	Y1	2433	1713	13	13	Y1	NA	NA	other
GCTAACGAGAGGCGAGATACGTCA-1_11	Y1	6832	3667	11	11	Y1	NA	NA	other
GCTAACGAGCAGCCAAATACGTCA-1_11	Y1	2580	1966	15	15	Y1	NA	NA	other
GCTAACGAGGTTAGCGATACGTCA-1_11	Y1	3334	2332	5	5	Y1	NA	NA	other
GCTAATAAGATGGATCATACGTCA-1_11	Y1	687	588	15	15	Y1	NA	NA	other
GCTAATAAGTGTTTCGATACGTCA-1_11	Y1	1877	1380	13	13	Y1	NA	NA	other
GCTACAACAAGCTAATATACGTCA-1_11	Y1	1006	851	5	5	Y1	NA	NA	other
GCTACAACAGGAATAAATACGTCA-1_11	Y1	4626	2905	5	5	Y1	NA	NA	other
GCTACTATCAGTTTACATACGTCA-1_11	Y1	997	832	11	11	Y1	NA	NA	other
GCTAGATAGATGCTAAATACGTCA-1_11	Y1	1158	969	13	13	Y1	NA	NA	other
GCTAGATAGCGCTCCAATACGTCA-1_11	Y1	1043	877	5	5	Y1	NA	NA	other
GCTAGATAGGTAGACTATACGTCA-1_11	Y1	2962	2062	5	5	Y1	NA	NA	other
GCTAGTCTCAATGTGAATACGTCA-1_11	Y1	748	655	15	15	Y1	NA	NA	other
GCTAGTCTCAGCTACCATACGTCA-1_11	Y1	2651	1924	5	5	Y1	NA	NA	other
GCTAGTCTCGCACACTATACGTCA-1_11	Y1	13511	5832	5	5	Y1	NA	NA	other
GCTATAAAGCACGCAAATACGTCA-1_11	Y1	2594	1903	5	5	Y1	NA	NA	other
GCTATCCAGATGCTAAATACGTCA-1_11	Y1	3107	2116	5	5	Y1	NA	NA	other
GCTATTAGTACGTTACATACGTCA-1_11	Y1	2978	2061	5	5	Y1	NA	NA	other
GCTATTAGTGCTTCGAATACGTCA-1_11	Y1	3185	2294	11	11	Y1	NA	NA	other
GCTATTAGTGTCCAATATACGTCA-1_11	Y1	2405	1848	5	5	Y1	NA	NA	other
GCTCACCCAATCGTTCATACGTCA-1_11	Y1	1507	1252	13	13	Y1	NA	NA	other
GCTCACCCAATTAGGTATACGTCA-1_11	Y1	4969	3184	11	11	Y1	NA	NA	other
GCTCACCCAGGGCTATATACGTCA-1_11	Y1	3969	2603	5	5	Y1	NA	NA	other
GCTCACCCATGGCGCAATACGTCA-1_11	Y1	2821	1973	5	5	Y1	NA	NA	other
GCTCACTAGATGAAGGATACGTCA-1_11	Y1	4705	2980	5	5	Y1	NA	NA	other
GCTCACTAGCCCTGATATACGTCA-1_11	Y1	3145	2123	5	5	Y1	NA	NA	other
GCTCAGGCACGTAGGTATACGTCA-1_11	Y1	3356	2300	5	5	Y1	NA	NA	other
GCTCAGGCACTCCCTTATACGTCA-1_11	Y1	2827	2115	13	13	Y1	NA	NA	other
GCTCAGGCAGCACTAAATACGTCA-1_11	Y1	18837	6815	5	5	Y1	NA	NA	other
GCTCCATAGCTTACTGATACGTCA-1_11	Y1	3597	2477	11	11	Y1	NA	NA	other
GCTCCTGAGAAGGTTCATACGTCA-1_11	Y1	3790	2425	5	5	Y1	NA	NA	other
GCTCGTTAGCCTTAATATACGTCA-1_11	Y1	841	738	13	13	Y1	NA	NA	other
GCTCGTTAGGTTAGGTATACGTCA-1_11	Y1	669	611	5	5	Y1	NA	NA	other
GCTGAAAGTCTAACCGATACGTCA-1_11	Y1	14063	5744	5	5	Y1	NA	NA	other
GCTGAAAGTCTTTATCATACGTCA-1_11	Y1	2955	2119	11	11	Y1	NA	NA	other
GCTGAATAGATTCCCAATACGTCA-1_11	Y1	3230	2322	15	15	Y1	NA	NA	other
GCTGACTTCCTGCCAGATACGTCA-1_11	Y1	6325	3662	5	5	Y1	NA	NA	other
GCTGATGAGGAAACTCATACGTCA-1_11	Y1	899	750	13	13	Y1	NA	NA	other
GCTGCTCCATCCCTCTATACGTCA-1_11	Y1	24278	7569	13	13	Y1	NA	NA	other
GCTGGATCAATGGGAGATACGTCA-1_11	Y1	1841	1495	15	15	Y1	NA	NA	other
GCTGGATCACCACAAAATACGTCA-1_11	Y1	3123	2156	5	5	Y1	NA	NA	other
GCTGGATCATCCGGAGATACGTCA-1_11	Y1	12097	5885	11	11	Y1	NA	NA	other
GCTGGGTAGACTCCTAATACGTCA-1_11	Y1	720	630	5	5	Y1	NA	NA	other
GCTGGGTAGTCGTTCAATACGTCA-1_11	Y1	4295	2689	13	13	Y1	NA	NA	other
GCTGGTAAGCAGGCTAATACGTCA-1_11	Y1	9066	4791	13	13	Y1	NA	NA	other
GCTGGTAAGCGGCTTTATACGTCA-1_11	Y1	3152	2200	5	5	Y1	NA	NA	other
GCTGGTAAGCGTGCTTATACGTCA-1_11	Y1	5251	3159	5	5	Y1	NA	NA	other
GCTGGTAAGTTTCCAGATACGTCA-1_11	Y1	3087	2076	13	13	Y1	NA	NA	other
GCTTACATCCGCCACAATACGTCA-1_11	Y1	4654	2831	5	5	Y1	NA	NA	other
GCTTAGCTCAACTTGTATACGTCA-1_11	Y1	3618	2413	5	5	Y1	NA	NA	other
GCTTAGCTCACCCTGGATACGTCA-1_11	Y1	733	591	5	5	Y1	NA	NA	other
GCTTAGCTCATGACAAATACGTCA-1_11	Y1	1052	853	13	13	Y1	NA	NA	other
GCTTAGGAGGTCAAGTATACGTCA-1_11	Y1	3482	2426	5	5	Y1	NA	NA	other
GCTTAGTGTACCTCAGATACGTCA-1_11	Y1	1921	1455	13	13	Y1	NA	NA	other
GCTTAGTGTGGTGAGTATACGTCA-1_11	Y1	4682	2904	5	5	Y1	NA	NA	other
GCTTATTAGAGCAAGAATACGTCA-1_11	Y1	1016	885	15	15	Y1	NA	NA	other
GCTTATTAGCGATGGCATACGTCA-1_11	Y1	2405	1777	5	5	Y1	NA	NA	other
GCTTATTAGTAATTGGATACGTCA-1_11	Y1	1104	930	5	5	Y1	NA	NA	other
GCTTATTAGTCGTTCAATACGTCA-1_11	Y1	1379	1145	5	5	Y1	NA	NA	other
GCTTATTAGTTGCGGAATACGTCA-1_11	Y1	902	726	11	11	Y1	NA	NA	other
GCTTCATCAGGTCAACATACGTCA-1_11	Y1	3503	2509	13	13	Y1	NA	NA	other
GCTTCATCATGGGTTAATACGTCA-1_11	Y1	7645	4342	15	15	Y1	NA	NA	other
GCTTCGGTCACATTCGATACGTCA-1_11	Y1	3666	2482	13	13	Y1	NA	NA	other
GCTTGAACAAGTGCACATACGTCA-1_11	Y1	10077	4968	5	5	Y1	NA	NA	other
GCTTGATGTCAGGAACATACGTCA-1_11	Y1	2922	2119	13	13	Y1	NA	NA	other
GCTTGCGTCATCAGCCATACGTCA-1_11	Y1	4294	2743	5	5	Y1	NA	NA	other
GCTTGGTTCCCTCATTATACGTCA-1_11	Y1	5110	3022	5	5	Y1	NA	NA	other
GCTTGTTCAAACCCAAATACGTCA-1_11	Y1	7010	3694	5	5	Y1	NA	NA	other
GCTTTCAAGCACCTTAATACGTCA-1_11	Y1	1026	895	13	13	Y1	NA	NA	other
GGAAATTGTCGCAACCATACGTCA-1_11	Y1	1389	1142	11	11	Y1	NA	NA	other
GGAACATTCAACCGCTATACGTCA-1_11	Y1	1428	1194	5	5	Y1	NA	NA	other
GGAACATTCACAAATGATACGTCA-1_11	Y1	2559	1914	5	5	Y1	NA	NA	other
GGAACCATCGCTTGCGATACGTCA-1_11	Y1	12826	5645	11	11	Y1	NA	NA	other
GGAACCTCACAGGCTGATACGTCA-1_11	Y1	10513	5001	5	5	Y1	NA	NA	other
GGAAGTAAGACTAACAATACGTCA-1_11	Y1	3473	2371	5	5	Y1	NA	NA	other
GGAAGTTTCTATTGGTATACGTCA-1_11	Y1	4972	2928	5	5	Y1	NA	NA	other
GGAATAACAGCACTAAATACGTCA-1_11	Y1	2779	2066	7	7	Y1	NA	NA	other
GGAATCTAGCCTAGTCATACGTCA-1_11	Y1	3418	2242	5	5	Y1	NA	NA	other
GGAATCTAGTCCTGCGATACGTCA-1_11	Y1	1605	1312	13	13	Y1	NA	NA	other
GGACATAGTAACCCATATACGTCA-1_11	Y1	3044	2142	5	5	Y1	NA	NA	other
GGACATCCAAATAACCATACGTCA-1_11	Y1	2700	1860	5	5	Y1	NA	NA	other
GGACATCCACAATACGATACGTCA-1_11	Y1	1597	1289	5	5	Y1	NA	NA	other
GGACCCACAAGGTTATATACGTCA-1_11	Y1	2620	1873	5	5	Y1	NA	NA	other
GGACCCACAGGATTATATACGTCA-1_11	Y1	2894	2105	5	5	Y1	NA	NA	other
GGACCTGCAACTAGTGATACGTCA-1_11	Y1	5911	3302	5	5	Y1	NA	NA	other
GGACCTGCAATAGAGAATACGTCA-1_11	Y1	4740	2911	5	5	Y1	NA	NA	other
GGACCTGCACTGACTTATACGTCA-1_11	Y1	1501	1211	15	15	Y1	NA	NA	other
GGACCTTTCCTGGTTAATACGTCA-1_11	Y1	701	599	13	13	Y1	NA	NA	other
GGACTAAGTTTACCGGATACGTCA-1_11	Y1	1449	1212	5	5	Y1	NA	NA	other
GGAGCGAAGGTATGGTATACGTCA-1_11	Y1	999	871	15	15	Y1	NA	NA	other
GGAGCTATCCAAAGGTATACGTCA-1_11	Y1	2657	1978	5	5	Y1	NA	NA	other
GGAGCTATCCAGCTTAATACGTCA-1_11	Y1	3531	2471	5	5	Y1	NA	NA	other
GGAGTCTCAATCAAACATACGTCA-1_11	Y1	2960	2074	5	5	Y1	NA	NA	other
GGAGTCTCAGCACTAAATACGTCA-1_11	Y1	2552	1838	5	5	Y1	NA	NA	other
GGATAGGCAATGAAGAATACGTCA-1_11	Y1	686	615	15	15	Y1	NA	NA	other
GGATCCGCAATAAGCTATACGTCA-1_11	Y1	938	830	15	15	Y1	NA	NA	other
GGATCCGCATTCCTGGATACGTCA-1_11	Y1	3021	2103	5	5	Y1	NA	NA	other
GGATCCGCATTGTACCATACGTCA-1_11	Y1	4824	3062	13	13	Y1	NA	NA	other
GGATTATCAAGTGCACATACGTCA-1_11	Y1	820	697	13	13	Y1	NA	NA	other
GGATTATCACAATACGATACGTCA-1_11	Y1	3142	2178	5	5	Y1	NA	NA	other
GGATTATCATTGCCTGATACGTCA-1_11	Y1	3882	2602	5	5	Y1	NA	NA	other
GGATTGAGTAAACCCTATACGTCA-1_11	Y1	6473	3680	5	5	Y1	NA	NA	other
GGATTGAGTCCGCTAAATACGTCA-1_11	Y1	1705	1361	5	5	Y1	NA	NA	other
GGATTGAGTGTTAGAGATACGTCA-1_11	Y1	2443	1804	5	5	Y1	NA	NA	other
GGATTGCCACTCAAAGATACGTCA-1_11	Y1	3117	2001	7	7	Y1	NA	NA	other
GGATTGCCATCAATCCATACGTCA-1_11	Y1	4324	2710	13	13	Y1	NA	NA	other
GGATTGGTCGCCTATAATACGTCA-1_11	Y1	12601	5496	5	5	Y1	NA	NA	other
GGCAAATTCTGTGATTATACGTCA-1_11	Y1	1594	1310	5	5	Y1	NA	NA	other
GGCAACATCACGTTATATACGTCA-1_11	Y1	2447	1770	5	5	Y1	NA	NA	other
GGCAACATCATAATCCATACGTCA-1_11	Y1	2377	1733	5	5	Y1	NA	NA	other
GGCAACATCGATTGAAATACGTCA-1_11	Y1	994	796	13	13	Y1	NA	NA	other
GGCAAGCTCTAGCGGAATACGTCA-1_11	Y1	6908	3734	5	5	Y1	NA	NA	other
GGCAAGTGTGAATCTCATACGTCA-1_11	Y1	5552	3357	5	5	Y1	NA	NA	other
GGCAAGTGTTCGATGTATACGTCA-1_11	Y1	1784	1412	11	11	Y1	NA	NA	other
GGCAATAGTAGGTGACATACGTCA-1_11	Y1	2409	1715	5	5	Y1	NA	NA	other
GGCAATAGTATTGACCATACGTCA-1_11	Y1	7075	4066	11	11	Y1	NA	NA	other
GGCAATAGTTAAGTCCATACGTCA-1_11	Y1	1673	1245	13	13	Y1	NA	NA	other
GGCACAATCTAGTTACATACGTCA-1_11	Y1	3044	2101	5	5	Y1	NA	NA	other
GGCACGTAGCTATATCATACGTCA-1_11	Y1	4243	2778	5	5	Y1	NA	NA	other
GGCACGTAGCTTATCGATACGTCA-1_11	Y1	4346	2971	13	13	Y1	NA	NA	other
GGCACGTAGGTTACTTATACGTCA-1_11	Y1	2866	1999	5	5	Y1	NA	NA	other
GGCACTAAGGCGGATCATACGTCA-1_11	Y1	4637	2909	5	5	Y1	NA	NA	other
GGCATGATCTGCCATAATACGTCA-1_11	Y1	845	713	15	15	Y1	NA	NA	other
GGCATGTCAACTTGTCATACGTCA-1_11	Y1	2922	2027	5	5	Y1	NA	NA	other
GGCATGTCATATGGTGATACGTCA-1_11	Y1	1377	1036	11	11	Y1	NA	NA	other
GGCATTACAAGATGCCATACGTCA-1_11	Y1	3939	2512	5	5	Y1	NA	NA	other
GGCATTTGTTAGGTAGATACGTCA-1_11	Y1	3029	1896	5	5	Y1	NA	NA	other
GGCCAAATCCAGCTTAATACGTCA-1_11	Y1	2502	1798	5	5	Y1	NA	NA	other
GGCCAAATCCTCAATGATACGTCA-1_11	Y1	7487	4038	5	5	Y1	NA	NA	other
GGCCAAATCGTCCATAATACGTCA-1_11	Y1	2555	1822	11	11	Y1	NA	NA	other
GGCCAAATCTCACCGGATACGTCA-1_11	Y1	776	662	15	15	Y1	NA	NA	other
GGCCAGTAGGGTTGGCATACGTCA-1_11	Y1	627	548	13	13	Y1	NA	NA	other
GGCCATCGTGCCCGATATACGTCA-1_11	Y1	2108	1594	5	5	Y1	NA	NA	other
GGCCATCGTTCTTACTATACGTCA-1_11	Y1	2508	1814	5	5	Y1	NA	NA	other
GGCCGTTGTTTACGACATACGTCA-1_11	Y1	3350	2421	15	15	Y1	NA	NA	other
GGCCTATTCCTTATGGATACGTCA-1_11	Y1	2035	1501	5	5	Y1	NA	NA	other
GGCCTATTCTTTAGCGATACGTCA-1_11	Y1	3047	2168	5	5	Y1	NA	NA	other
GGCCTTTAGCAATCCCATACGTCA-1_11	Y1	1097	946	15	15	Y1	NA	NA	other
GGCGAAACATAAGCCAATACGTCA-1_11	Y1	3285	2258	5	5	Y1	NA	NA	other
GGCGAATGTTAATTCGATACGTCA-1_11	Y1	2649	1825	5	5	Y1	NA	NA	other
GGCGATTCAAAGCCTAATACGTCA-1_11	Y1	1872	1463	13	13	Y1	NA	NA	other
GGCGCAAGTTAACGGAATACGTCA-1_11	Y1	874	728	7	7	Y1	NA	NA	other
GGCGCAAGTTGACCCAATACGTCA-1_11	Y1	1332	1092	13	13	Y1	NA	NA	other
GGCGCTTGTCTACCTCATACGTCA-1_11	Y1	2691	1904	5	5	Y1	NA	NA	other
GGCGCTTGTTAGTCTAATACGTCA-1_11	Y1	4367	2519	5	5	Y1	NA	NA	other
GGCGTAATCCTTGAGCATACGTCA-1_11	Y1	2761	2075	15	15	Y1	NA	NA	other
GGCTATTGTCACTAGTATACGTCA-1_11	Y1	1282	1069	5	5	Y1	NA	NA	other
GGCTGATCACAATGGCATACGTCA-1_11	Y1	8260	4404	5	5	Y1	NA	NA	other
GGCTGATCATGGATTGATACGTCA-1_11	Y1	1549	1263	11	11	Y1	NA	NA	other
GGCTGTGCACTAGTAGATACGTCA-1_11	Y1	3328	2288	5	5	Y1	NA	NA	other
GGCTGTGCATTCTGTAATACGTCA-1_11	Y1	3445	2388	5	5	Y1	NA	NA	other
GGCTTAACAATCAAACATACGTCA-1_11	Y1	1102	949	13	13	Y1	NA	NA	other
GGCTTAACAGCTCATTATACGTCA-1_11	Y1	5150	3206	5	5	Y1	NA	NA	other
GGCTTAGAGTCACCTAATACGTCA-1_11	Y1	4489	2877	5	5	Y1	NA	NA	other
GGCTTATGTCCGTGACATACGTCA-1_11	Y1	3063	2170	5	5	Y1	NA	NA	other
GGCTTGAAGGGTCTAGATACGTCA-1_11	Y1	3744	2449	5	5	Y1	NA	NA	other
GGCTTGCGTGACCTGCATACGTCA-1_11	Y1	910	756	13	13	Y1	NA	NA	other
GGCTTGCGTTGTTGTAATACGTCA-1_11	Y1	1493	1175	5	5	Y1	NA	NA	other
GGCTTGCGTTTGAGCTATACGTCA-1_11	Y1	1140	920	5	5	Y1	NA	NA	other
GGGAAGTAGCGAGTTGATACGTCA-1_11	Y1	879	742	15	15	Y1	NA	NA	other
GGGACTCAGATGCCTCATACGTCA-1_11	Y1	1208	992	5	5	Y1	NA	NA	other
GGGACTCAGTTGACGGATACGTCA-1_11	Y1	2163	1523	5	5	Y1	NA	NA	other
GGGAGTGAGGGTTAACATACGTCA-1_11	Y1	2666	1900	5	5	Y1	NA	NA	other
GGGATAAAGCTCCCTCATACGTCA-1_11	Y1	9063	4810	11	11	Y1	NA	NA	other
GGGATAAAGGACAACTATACGTCA-1_11	Y1	2565	1938	5	5	Y1	NA	NA	other
GGGATAAAGTAGCTAAATACGTCA-1_11	Y1	2873	1975	5	5	Y1	NA	NA	other
GGGATATTCACAAATGATACGTCA-1_11	Y1	2594	1879	5	5	Y1	NA	NA	other
GGGATGACATTGTACCATACGTCA-1_11	Y1	1017	892	13	13	Y1	NA	NA	other
GGGATGGAGCAGCTAGATACGTCA-1_11	Y1	2044	1585	5	5	Y1	NA	NA	other
GGGATGGAGGCGGATCATACGTCA-1_11	Y1	3599	2454	5	5	Y1	NA	NA	other
GGGATTTAGCAAATTGATACGTCA-1_11	Y1	1547	1267	5	5	Y1	NA	NA	other
GGGATTTAGCTTGAGGATACGTCA-1_11	Y1	1220	979	13	13	Y1	NA	NA	other
GGGATTTAGTCACCTAATACGTCA-1_11	Y1	2240	1777	15	15	Y1	NA	NA	other
GGGCAATGTGATTAGGATACGTCA-1_11	Y1	7990	4438	5	5	Y1	NA	NA	other
GGGCTAATCACAACAAATACGTCA-1_11	Y1	9640	4924	5	5	Y1	NA	NA	other
GGGCTTAAGTTATGGAATACGTCA-1_11	Y1	3039	2273	15	15	Y1	NA	NA	other
GGGTGGAAGCCGCTATATACGTCA-1_11	Y1	4538	2877	5	5	Y1	NA	NA	other
GGGTGGAAGGCTCCATATACGTCA-1_11	Y1	1277	1017	5	5	Y1	NA	NA	other
GGGTTAGTCATCAGCCATACGTCA-1_11	Y1	2849	2070	5	5	Y1	NA	NA	other
GGGTTATAGGTGAGAAATACGTCA-1_11	Y1	4361	2742	11	11	Y1	NA	NA	other
GGGTTATAGTCAATAGATACGTCA-1_11	Y1	1095	928	13	13	Y1	NA	NA	other
GGGTTGGGTGCAATAGATACGTCA-1_11	Y1	4876	3019	5	5	Y1	NA	NA	other
GGGTTTCTCCCTCGTCATACGTCA-1_11	Y1	7143	4039	5	5	Y1	NA	NA	other
GGTAACCCAGGCCTCTATACGTCA-1_11	Y1	2664	1965	15	15	Y1	NA	NA	other
GGTAACCCATCACAGAATACGTCA-1_11	Y1	8223	4320	5	5	Y1	NA	NA	other
GGTAACCCATGAGGGAATACGTCA-1_11	Y1	3023	2208	5	5	Y1	NA	NA	other
GGTAAGGCACATACCTATACGTCA-1_11	Y1	16738	6739	11	11	Y1	NA	NA	other
GGTACCGCATCTATCAATACGTCA-1_11	Y1	1125	961	13	13	Y1	NA	NA	other
GGTACGTCAGTGAGGAATACGTCA-1_11	Y1	1401	1162	5	5	Y1	NA	NA	other
GGTAGTTAGACCTTGCATACGTCA-1_11	Y1	12142	5525	5	5	Y1	NA	NA	other
GGTCACGCATCATCACATACGTCA-1_11	Y1	4424	2879	5	5	Y1	NA	NA	other
GGTCACGCATTCTGTAATACGTCA-1_11	Y1	767	671	5	5	Y1	NA	NA	other
GGTCATTGTCCATCAGATACGTCA-1_11	Y1	6795	3627	5	5	Y1	NA	NA	other
GGTCATTGTTGTGAGAATACGTCA-1_11	Y1	3461	2364	5	5	Y1	NA	NA	other
GGTCCGTGTAAGCTAGATACGTCA-1_11	Y1	4974	3236	5	5	Y1	NA	NA	other
GGTCCGTGTTAACGTCATACGTCA-1_11	Y1	5674	3328	5	5	Y1	NA	NA	other
GGTCTAACAAGCGAAGATACGTCA-1_11	Y1	606	537	13	13	Y1	NA	NA	other
GGTCTAACATTTGGGAATACGTCA-1_11	Y1	3086	2130	5	5	Y1	NA	NA	other
GGTGAACGTTAATGCCATACGTCA-1_11	Y1	2545	1888	5	5	Y1	NA	NA	other
GGTGAACGTTTCAGGTATACGTCA-1_11	Y1	1470	1227	15	15	Y1	NA	NA	other
GGTGAAGCAGGCTAACATACGTCA-1_11	Y1	3475	2427	5	5	Y1	NA	NA	other
GGTGAAGCATTGAACGATACGTCA-1_11	Y1	2697	1936	5	5	Y1	NA	NA	other
GGTGATTAGCTAACTTATACGTCA-1_11	Y1	5796	3413	5	5	Y1	NA	NA	other
GGTGATTAGCTATCGCATACGTCA-1_11	Y1	1248	1046	13	13	Y1	NA	NA	other
GGTGCACAGGAGGATAATACGTCA-1_11	Y1	1085	927	5	5	Y1	NA	NA	other
GGTGCACAGTCTTGCAATACGTCA-1_11	Y1	3293	2200	5	5	Y1	NA	NA	other
GGTGCTGCAGCCATAAATACGTCA-1_11	Y1	4778	2881	7	7	Y1	NA	NA	other
GGTGCTGCAGCTACCCATACGTCA-1_11	Y1	2606	1958	5	5	Y1	NA	NA	other
GGTGCTGCATTGCCGCATACGTCA-1_11	Y1	3303	2250	5	5	Y1	NA	NA	other
GGTGGATGTCATGCATATACGTCA-1_11	Y1	1917	1529	5	5	Y1	NA	NA	other
GGTGGATGTCCTCCATATACGTCA-1_11	Y1	3145	2085	5	5	Y1	NA	NA	other
GGTGGATGTTTCTAAGATACGTCA-1_11	Y1	3138	2165	5	5	Y1	NA	NA	other
GGTGTGATCAGGCCAAATACGTCA-1_11	Y1	1629	1226	5	5	Y1	NA	NA	other
GGTGTGATCCAAATAGATACGTCA-1_11	Y1	7914	4199	5	5	Y1	NA	NA	other
GGTGTGCAGACTCCTAATACGTCA-1_11	Y1	3187	2189	13	13	Y1	NA	NA	other
GGTGTGCAGGGCGGAAATACGTCA-1_11	Y1	1446	1214	15	15	Y1	NA	NA	other
GGTGTGCAGTTGGATAATACGTCA-1_11	Y1	3348	2336	5	5	Y1	NA	NA	other
GGTGTGCAGTTTCGGCATACGTCA-1_11	Y1	1558	1251	5	5	Y1	NA	NA	other
GGTGTTACACGTGCTCATACGTCA-1_11	Y1	3263	2238	5	5	Y1	NA	NA	other
GGTGTTTGTATTCAGCATACGTCA-1_11	Y1	1491	1185	5	5	Y1	NA	NA	other
GGTGTTTGTCAACTACATACGTCA-1_11	Y1	8573	4466	5	5	Y1	NA	NA	other
GGTTAATCAACAGATTATACGTCA-1_11	Y1	15625	6179	5	5	Y1	NA	NA	other
GGTTAATCACATAGTGATACGTCA-1_11	Y1	4689	2976	5	5	Y1	NA	NA	other
GGTTAATCATTGAGATATACGTCA-1_11	Y1	3440	2369	5	5	Y1	NA	NA	other
GGTTACCTCTATCTGGATACGTCA-1_11	Y1	3729	2385	5	5	Y1	NA	NA	other
GGTTCACTCCAAATTCATACGTCA-1_11	Y1	1699	1376	7	7	Y1	NA	NA	other
GGTTCACTCCCTGGTGATACGTCA-1_11	Y1	3857	2584	5	5	Y1	NA	NA	other
GGTTCACTCTAATCGTATACGTCA-1_11	Y1	3747	2585	15	15	Y1	NA	NA	other
GGTTCACTCTAGCGGAATACGTCA-1_11	Y1	1052	923	11	11	Y1	NA	NA	other
GGTTGACCAAGCGAAGATACGTCA-1_11	Y1	2606	1875	5	5	Y1	NA	NA	other
GGTTGACCAATCATCCATACGTCA-1_11	Y1	6878	4039	13	13	Y1	NA	NA	other
GGTTGAGTCTATCGGCATACGTCA-1_11	Y1	1210	1026	13	13	Y1	NA	NA	other
GGTTTAAAGCTTACCAATACGTCA-1_11	Y1	2747	1889	7	7	Y1	NA	NA	other
GGTTTACGTACAAACGATACGTCA-1_11	Y1	3767	2565	5	5	Y1	NA	NA	other
GGTTTACGTGCATTACATACGTCA-1_11	Y1	954	765	5	5	Y1	NA	NA	other
GGTTTACGTGCCCGATATACGTCA-1_11	Y1	5466	3328	5	5	Y1	NA	NA	other
GGTTTACGTGCGGAATATACGTCA-1_11	Y1	4148	2747	7	7	Y1	NA	NA	other
GGTTTAGCAAACAAGAATACGTCA-1_11	Y1	1116	945	15	15	Y1	NA	NA	other
GGTTTAGCAAGATAAGATACGTCA-1_11	Y1	3408	2345	5	5	Y1	NA	NA	other
GGTTTAGCAAGTGCACATACGTCA-1_11	Y1	2012	1534	5	5	Y1	NA	NA	other
GGTTTAGCAGGAATAAATACGTCA-1_11	Y1	3431	2396	5	5	Y1	NA	NA	other
GGTTTAGCATAAGCCAATACGTCA-1_11	Y1	3730	2515	5	5	Y1	NA	NA	other
GGTTTAGCATGCGCCTATACGTCA-1_11	Y1	2891	2028	5	5	Y1	NA	NA	other
GGTTTATTCAAGCCAGATACGTCA-1_11	Y1	6472	3670	5	5	Y1	NA	NA	other
GGTTTATTCCGGATAGATACGTCA-1_11	Y1	1416	1154	15	15	Y1	NA	NA	other
GGTTTATTCGCGCATTATACGTCA-1_11	Y1	1293	1093	5	5	Y1	NA	NA	other
GGTTTCCAGCCATCACATACGTCA-1_11	Y1	5370	3252	5	5	Y1	NA	NA	other
GGTTTCCAGTAAGCACATACGTCA-1_11	Y1	612	549	13	13	Y1	NA	NA	other
GGTTTCTCAAATCACGATACGTCA-1_11	Y1	1174	990	11	11	Y1	NA	NA	other
GGTTTGACACCAACAAATACGTCA-1_11	Y1	5745	3557	15	15	Y1	NA	NA	other
GTAAACCAGTAACGTAATACGTCA-1_11	Y1	1658	1313	5	5	Y1	NA	NA	other
GTAAACCAGTGTGATAATACGTCA-1_11	Y1	1547	1222	5	5	Y1	NA	NA	other
GTAAACGGTAAACCCTATACGTCA-1_11	Y1	3000	2131	5	5	Y1	NA	NA	other
GTAACCACAAGTTGGCATACGTCA-1_11	Y1	963	824	13	13	Y1	NA	NA	other
GTAACCACAATAGAGAATACGTCA-1_11	Y1	2553	1750	5	5	Y1	NA	NA	other
GTAACCTGTGGACACGATACGTCA-1_11	Y1	4222	2951	11	11	Y1	NA	NA	other
GTAACTAAGACTCAAAATACGTCA-1_11	Y1	1022	880	13	13	Y1	NA	NA	other
GTAACTAAGGATGGTTATACGTCA-1_11	Y1	3000	2028	5	5	Y1	NA	NA	other
GTAAGAACAGGATGCTATACGTCA-1_11	Y1	3036	2188	5	5	Y1	NA	NA	other
GTAAGGTTCACACAAAATACGTCA-1_11	Y1	2516	1824	5	5	Y1	NA	NA	other
GTAATGGGTTGCTCCTATACGTCA-1_11	Y1	1832	1462	5	5	Y1	NA	NA	other
GTACCTATCCATGATTATACGTCA-1_11	Y1	2874	2019	5	5	Y1	NA	NA	other
GTAGTAGGTCATGATCATACGTCA-1_11	Y1	3191	2172	5	5	Y1	NA	NA	other
GTATACTTCGTCAACCATACGTCA-1_11	Y1	3436	2371	5	5	Y1	NA	NA	other
GTATGTAAGGTTAGGTATACGTCA-1_11	Y1	1315	1115	13	13	Y1	NA	NA	other
GTATTACTCATGCCTAATACGTCA-1_11	Y1	2671	1848	5	5	Y1	NA	NA	other
GTATTACTCCTGGATCATACGTCA-1_11	Y1	5108	3207	13	13	Y1	NA	NA	other
GTATTACTCTCACCTTATACGTCA-1_11	Y1	2324	1756	5	5	Y1	NA	NA	other
GTATTCGTCAATACAGATACGTCA-1_11	Y1	13165	5654	5	5	Y1	NA	NA	other
GTCAAAGGTCTGTGATATACGTCA-1_11	Y1	1720	1375	5	5	Y1	NA	NA	other
GTCAAAGGTTAGTGAGATACGTCA-1_11	Y1	2207	1463	11	11	Y1	NA	NA	other
GTCAAAGGTTCATTAGATACGTCA-1_11	Y1	1428	1125	11	11	Y1	NA	NA	other
GTCAACTGTCGAGGCAATACGTCA-1_11	Y1	780	683	15	15	Y1	NA	NA	other
GTCAACTGTGTTAGAGATACGTCA-1_11	Y1	3493	2518	15	15	Y1	NA	NA	other
GTCAACTGTTGGTTACATACGTCA-1_11	Y1	756	645	15	15	Y1	NA	NA	other
GTCACAACAGCCAGCAATACGTCA-1_11	Y1	947	793	15	15	Y1	NA	NA	other
GTCACACTCCTGGAAGATACGTCA-1_11	Y1	5779	3411	5	5	Y1	NA	NA	other
GTCACACTCTATTGACATACGTCA-1_11	Y1	730	637	5	5	Y1	NA	NA	other
GTCAGTGAGCACTAGGATACGTCA-1_11	Y1	575	515	13	13	Y1	NA	NA	other
GTCAGTGAGGCCATGAATACGTCA-1_11	Y1	1206	1006	11	11	Y1	NA	NA	other
GTCATAAAGGGATGAAATACGTCA-1_11	Y1	3540	2415	5	5	Y1	NA	NA	other
GTCATCCAGGGTTGCAATACGTCA-1_11	Y1	1713	1308	13	13	Y1	NA	NA	other
GTCATTAGTGAGTAATATACGTCA-1_11	Y1	7945	4190	11	11	Y1	NA	NA	other
GTCATTGTCCATAGGGATACGTCA-1_11	Y1	2663	1897	5	5	Y1	NA	NA	other
GTCATTGTCCCATAATATACGTCA-1_11	Y1	5244	3256	5	5	Y1	NA	NA	other
GTCCAAACACTAAGCAATACGTCA-1_11	Y1	634	557	5	5	Y1	NA	NA	other
GTCCCTCTCTTTGGATATACGTCA-1_11	Y1	1168	962	5	5	Y1	NA	NA	other
GTCCCTGAGAGCCGGTATACGTCA-1_11	Y1	5425	3281	13	13	Y1	NA	NA	other
GTCCCTGAGTGATTTCATACGTCA-1_11	Y1	1225	1003	5	5	Y1	NA	NA	other
GTCCGTTAGGTCACAGATACGTCA-1_11	Y1	5999	3535	5	5	Y1	NA	NA	other
GTCCGTTAGTTTGCTGATACGTCA-1_11	Y1	6969	3857	5	5	Y1	NA	NA	other
GTCGATTGTGCCCGATATACGTCA-1_11	Y1	1056	895	5	5	Y1	NA	NA	other
GTCGGTTTCATGCGTCATACGTCA-1_11	Y1	5702	3314	5	5	Y1	NA	NA	other
GTCGTTATCTCACCGGATACGTCA-1_11	Y1	10748	5263	11	11	Y1	NA	NA	other
GTCTTGCAGCTCAAGGATACGTCA-1_11	Y1	5951	3407	11	11	Y1	NA	NA	other
GTCTTGCAGGATGCATATACGTCA-1_11	Y1	1051	900	5	5	Y1	NA	NA	other
GTGAAACTCAACTGTTATACGTCA-1_11	Y1	2962	2110	13	13	Y1	NA	NA	other
GTGAAACTCTATCGGCATACGTCA-1_11	Y1	948	758	15	15	Y1	NA	NA	other
GTGAGTTAGCAACATAATACGTCA-1_11	Y1	1537	1239	5	5	Y1	NA	NA	other
GTGAGTTAGTTGCAAAATACGTCA-1_11	Y1	566	515	13	13	Y1	NA	NA	other
GTGCAAGTCGTCCCGAATACGTCA-1_11	Y1	2600	1912	5	5	Y1	NA	NA	other
GTGCCTTAGACAAAGGATACGTCA-1_11	Y1	693	598	11	11	Y1	NA	NA	other
GTGCCTTAGTTAGTTCATACGTCA-1_11	Y1	3319	2407	13	13	Y1	NA	NA	other
GTGCTCAGTTTCCTCAATACGTCA-1_11	Y1	1935	1540	13	13	Y1	NA	NA	other
GTGCTTATCAGCGGGTATACGTCA-1_11	Y1	11258	5255	5	5	Y1	NA	NA	other
GTGCTTATCCTTAGGCATACGTCA-1_11	Y1	3085	2180	5	5	Y1	NA	NA	other
GTGGAAGCAGCCATAAATACGTCA-1_11	Y1	11609	5277	5	5	Y1	NA	NA	other
GTGGAAGCATATCGCTATACGTCA-1_11	Y1	1483	1181	5	5	Y1	NA	NA	other
GTGGACATCAACCAAAATACGTCA-1_11	Y1	1130	730	13	13	Y1	NA	NA	other
GTGGACATCAGGCTGAATACGTCA-1_11	Y1	3464	2374	5	5	Y1	NA	NA	other
GTGGACATCATTGCATATACGTCA-1_11	Y1	2742	1973	5	5	Y1	NA	NA	other
GTGGATTAGAACCTCCATACGTCA-1_11	Y1	2580	1822	5	5	Y1	NA	NA	other
GTGGATTAGGTTACTTATACGTCA-1_11	Y1	2457	1818	5	5	Y1	NA	NA	other
GTGGATTAGGTTCATTATACGTCA-1_11	Y1	3769	2385	5	5	Y1	NA	NA	other
GTGGATTAGTACCCACATACGTCA-1_11	Y1	2020	1606	15	15	Y1	NA	NA	other
GTGGCGAGTTAGTGGAATACGTCA-1_11	Y1	2016	1535	5	5	Y1	NA	NA	other
GTGGCGAGTTGAGTCTATACGTCA-1_11	Y1	4013	2584	5	5	Y1	NA	NA	other
GTGGCGTAGATAATCGATACGTCA-1_11	Y1	2536	1818	5	5	Y1	NA	NA	other
GTGGCGTAGTCACTATATACGTCA-1_11	Y1	2981	2111	5	5	Y1	NA	NA	other
GTGGCGTAGTGATTTCATACGTCA-1_11	Y1	1460	1184	5	5	Y1	NA	NA	other
GTGGTTCTCATAGGTAATACGTCA-1_11	Y1	4387	2798	11	11	Y1	NA	NA	other
GTTAACCGTTAAGTCCATACGTCA-1_11	Y1	2631	1939	5	5	Y1	NA	NA	other
GTTAACCGTTAGGTGAATACGTCA-1_11	Y1	2936	2155	13	13	Y1	NA	NA	other
GTTAATGAGGAAGCAAATACGTCA-1_11	Y1	1550	1216	5	5	Y1	NA	NA	other
GTTAATGAGTGAGTTAATACGTCA-1_11	Y1	2580	1820	5	5	Y1	NA	NA	other
GTTAGAATCAAGCTCCATACGTCA-1_11	Y1	2430	1806	7	7	Y1	NA	NA	other
GTTAGCGAGGGTTAACATACGTCA-1_11	Y1	3191	2211	7	7	Y1	NA	NA	other
GTTAGCGAGTAGCGCAATACGTCA-1_11	Y1	1395	1179	15	15	Y1	NA	NA	other
GTTAGTCGTACCGCACATACGTCA-1_11	Y1	3028	2172	5	5	Y1	NA	NA	other
GTTAGTCGTTTGTAGCATACGTCA-1_11	Y1	2568	1904	5	5	Y1	NA	NA	other
GTTATTGGTCAAAGGCATACGTCA-1_11	Y1	5944	3570	5	5	Y1	NA	NA	other
GTTCACCAGTATGGTAATACGTCA-1_11	Y1	3256	2269	5	5	Y1	NA	NA	other
GTTCATCCAAGGTGTCATACGTCA-1_11	Y1	13036	5636	5	5	Y1	NA	NA	other
GTTCGATGTTAGGCGGATACGTCA-1_11	Y1	2177	1597	11	11	Y1	NA	NA	other
GTTCGATGTTCCGGGTATACGTCA-1_11	Y1	4228	2761	5	5	Y1	NA	NA	other
GTTCGCGTCCTTGAGCATACGTCA-1_11	Y1	2032	1569	15	15	Y1	NA	NA	other
GTTCGCGTCCTTGTTCATACGTCA-1_11	Y1	624	515	5	5	Y1	NA	NA	other
GTTCGCGTCTGTGACCATACGTCA-1_11	Y1	11569	5155	5	5	Y1	NA	NA	other
GTTCGGGCACATGAATATACGTCA-1_11	Y1	4384	2871	15	15	Y1	NA	NA	other
GTTCGGGCATTGGGTAATACGTCA-1_11	Y1	6780	3737	5	5	Y1	NA	NA	other
GTTCTGTCACGTAAATATACGTCA-1_11	Y1	8959	4594	5	5	Y1	NA	NA	other
GTTGAATCAGCTAAGCATACGTCA-1_11	Y1	4398	2779	5	5	Y1	NA	NA	other
GTTGAATCATTGCATCATACGTCA-1_11	Y1	3222	2233	5	5	Y1	NA	NA	other
GTTGAGGTCGGTTCCGATACGTCA-1_11	Y1	2521	1878	5	5	Y1	NA	NA	other
GTTGCGCGTAGGTGACATACGTCA-1_11	Y1	768	634	13	13	Y1	NA	NA	other
GTTGCGCGTCCCTCTGATACGTCA-1_11	Y1	3154	2144	13	13	Y1	NA	NA	other
GTTGGGTCAACTAGTGATACGTCA-1_11	Y1	575	511	13	13	Y1	NA	NA	other
GTTGGGTCAATCGTGAATACGTCA-1_11	Y1	3254	2210	5	5	Y1	NA	NA	other
GTTGGGTCACATAGATATACGTCA-1_11	Y1	2789	2032	5	5	Y1	NA	NA	other
GTTGTCCAGCAGGCTAATACGTCA-1_11	Y1	1190	978	15	15	Y1	NA	NA	other
GTTGTGACACTAGTCTATACGTCA-1_11	Y1	2387	1754	5	5	Y1	NA	NA	other
GTTGTTCCAAAGCCTAATACGTCA-1_11	Y1	2275	1711	13	13	Y1	NA	NA	other
GTTGTTCCAAGTTAACATACGTCA-1_11	Y1	3255	2140	5	5	Y1	NA	NA	other
GTTGTTCCACCGGTAGATACGTCA-1_11	Y1	857	755	13	13	Y1	NA	NA	other
GTTGTTGTCAACCGCTATACGTCA-1_11	Y1	5963	3508	5	5	Y1	NA	NA	other
GTTGTTGTCGAACCGAATACGTCA-1_11	Y1	8274	4282	5	5	Y1	NA	NA	other
GTTTACGTCATCAAGAATACGTCA-1_11	Y1	1684	1210	13	13	Y1	NA	NA	other
GTTTACGTCATGCGTCATACGTCA-1_11	Y1	834	746	15	15	Y1	NA	NA	other
GTTTAGTTCAGGCCTTATACGTCA-1_11	Y1	1444	1009	13	13	Y1	NA	NA	other
GTTTATCAGCTTAAAGATACGTCA-1_11	Y1	2944	2053	5	5	Y1	NA	NA	other
GTTTATCAGGTAGTTAATACGTCA-1_11	Y1	1913	1429	5	5	Y1	NA	NA	other
GTTTGAGCAACAGATTATACGTCA-1_11	Y1	1101	903	13	13	Y1	NA	NA	other
GTTTGCATCAGTAGCGATACGTCA-1_11	Y1	9788	4615	7	7	Y1	NA	NA	other
GTTTGCATCGGTACCTATACGTCA-1_11	Y1	2330	1788	5	5	Y1	NA	NA	other
GTTTGGACAATCATCCATACGTCA-1_11	Y1	1671	1347	5	5	Y1	NA	NA	other
GTTTGGACATTAGCGAATACGTCA-1_11	Y1	756	656	5	5	Y1	NA	NA	other
GTTTGGTGTGTTAGAGATACGTCA-1_11	Y1	3730	2510	5	5	Y1	NA	NA	other
GTTTGGTGTTAGAGGCATACGTCA-1_11	Y1	4459	2778	5	5	Y1	NA	NA	other
GTTTGTAGTACTTACAATACGTCA-1_11	Y1	2537	1830	13	13	Y1	NA	NA	other
GTTTGTAGTTGGTTTAATACGTCA-1_11	Y1	13530	5609	5	5	Y1	NA	NA	other
GTTTGTCCACCTACTGATACGTCA-1_11	Y1	4334	2923	5	5	Y1	NA	NA	other
GTTTGTCCACGCAATAATACGTCA-1_11	Y1	2374	1756	5	5	Y1	NA	NA	other
TAAACGGGTAAATAGCATACGTCA-1_11	Y1	2889	2003	5	5	Y1	NA	NA	other
TAAACGGGTGCACTATATACGTCA-1_11	Y1	4928	3005	5	5	Y1	NA	NA	other
TAAACGGGTGCGGCAAATACGTCA-1_11	Y1	2994	2094	5	5	Y1	NA	NA	other
TAAACTGAGCTAAGTAATACGTCA-1_11	Y1	2510	1945	13	13	Y1	NA	NA	other
TAAAGCCAGTAAGCTAATACGTCA-1_11	Y1	3371	2367	5	5	Y1	NA	NA	other
TAAAGGGAGCATGTGGATACGTCA-1_11	Y1	2465	1796	5	5	Y1	NA	NA	other
TAAATCGAGGAACCTGATACGTCA-1_11	Y1	1383	1146	7	7	Y1	NA	NA	other
TAACACGCAACTTGTCATACGTCA-1_11	Y1	659	575	5	5	Y1	NA	NA	other
TAACAGGGTAATCCTAATACGTCA-1_11	Y1	6568	3757	5	5	Y1	NA	NA	other
TAACAGGGTTAACGAGATACGTCA-1_11	Y1	2063	1630	5	5	Y1	NA	NA	other
TAACCAAAGGATTATGATACGTCA-1_11	Y1	9536	4697	11	11	Y1	NA	NA	other
TAACCACGTCCTGAGCATACGTCA-1_11	Y1	4566	2941	5	5	Y1	NA	NA	other
TAACCACGTGATGCAAATACGTCA-1_11	Y1	1258	1070	15	15	Y1	NA	NA	other
TAACCACGTTAATTCGATACGTCA-1_11	Y1	2955	2144	5	5	Y1	NA	NA	other
TAACCCTCACGGTCGAATACGTCA-1_11	Y1	2316	1792	5	5	Y1	NA	NA	other
TAACCGCTCCATAGAAATACGTCA-1_11	Y1	4568	2894	5	5	Y1	NA	NA	other
TAACCGCTCGATTGGGATACGTCA-1_11	Y1	4769	3096	15	15	Y1	NA	NA	other
TAACCTGTCAATGGGTATACGTCA-1_11	Y1	4191	2621	5	5	Y1	NA	NA	other
TAACCTGTCTGGCTACATACGTCA-1_11	Y1	5011	3245	11	11	Y1	NA	NA	other
TAACCTTAGACATAGCATACGTCA-1_11	Y1	973	819	13	13	Y1	NA	NA	other
TAACCTTAGCTGATTTATACGTCA-1_11	Y1	3586	2395	5	5	Y1	NA	NA	other
TAACCTTAGTGGACCAATACGTCA-1_11	Y1	1098	899	13	13	Y1	NA	NA	other
TAACGAATCAGCACGAATACGTCA-1_11	Y1	3547	2464	5	5	Y1	NA	NA	other
TAACGCCTCACTATACATACGTCA-1_11	Y1	1178	948	13	13	Y1	NA	NA	other
TAACGCCTCAGGTCGAATACGTCA-1_11	Y1	2830	2055	5	5	Y1	NA	NA	other
TAACGCCTCATGACCCATACGTCA-1_11	Y1	7971	4210	5	5	Y1	NA	NA	other
TAACGTTTCCTGAGGAATACGTCA-1_11	Y1	3934	2593	5	5	Y1	NA	NA	other
TAACGTTTCGTTGCACATACGTCA-1_11	Y1	1156	969	5	5	Y1	NA	NA	other
TAACGTTTCTCAGCTAATACGTCA-1_11	Y1	1520	1259	15	15	Y1	NA	NA	other
TAAGAAGCAATGTTCCATACGTCA-1_11	Y1	9025	4675	11	11	Y1	NA	NA	other
TAAGAAGCATAAGCTGATACGTCA-1_11	Y1	2765	1957	5	5	Y1	NA	NA	other
TAAGCTAAGCTGGACAATACGTCA-1_11	Y1	1177	1035	15	15	Y1	NA	NA	other
TAAGCTTTCATTTAGCATACGTCA-1_11	Y1	5488	3219	5	5	Y1	NA	NA	other
TAAGCTTTCTATTGCGATACGTCA-1_11	Y1	2126	1647	5	5	Y1	NA	NA	other
TAAGGCTAGGGTTATAATACGTCA-1_11	Y1	2682	1984	5	5	Y1	NA	NA	other
TAAGGCTAGGTGTCCTATACGTCA-1_11	Y1	2813	1924	5	5	Y1	NA	NA	other
TAAGGTTCACTCCCTTATACGTCA-1_11	Y1	8825	4542	5	5	Y1	NA	NA	other
TAAGGTTCACTTAACCATACGTCA-1_11	Y1	6089	3487	5	5	Y1	NA	NA	other
TAAGGTTCATCCGTCAATACGTCA-1_11	Y1	2686	1960	7	7	Y1	NA	NA	other
TAATAGCCACACAAATATACGTCA-1_11	Y1	3894	2548	5	5	Y1	NA	NA	other
TAATAGGTCAACCTATATACGTCA-1_11	Y1	1142	937	13	13	Y1	NA	NA	other
TAATAGGTCCCTTTGTATACGTCA-1_11	Y1	4542	2911	15	15	Y1	NA	NA	other
TAATAGGTCTAAGTAGATACGTCA-1_11	Y1	3983	2575	5	5	Y1	NA	NA	other
TACAAACCAGCTCATTATACGTCA-1_11	Y1	3907	2505	5	5	Y1	NA	NA	other
TACAAACCATCACAGAATACGTCA-1_11	Y1	3074	2129	5	5	Y1	NA	NA	other
TACAATGAGTGTTTCGATACGTCA-1_11	Y1	4037	2617	5	5	Y1	NA	NA	other
TACACCGGTTAGTCTAATACGTCA-1_11	Y1	2863	2029	5	5	Y1	NA	NA	other
TACAGAATCACATTCGATACGTCA-1_11	Y1	5956	3531	5	5	Y1	NA	NA	other
TACAGGTAGTCACCTAATACGTCA-1_11	Y1	2614	1876	5	5	Y1	NA	NA	other
TACAGGTAGTTACAGAATACGTCA-1_11	Y1	1002	872	15	15	Y1	NA	NA	other
TACATACTCGATTATCATACGTCA-1_11	Y1	751	635	5	5	Y1	NA	NA	other
TACCAGCTCCCTCATTATACGTCA-1_11	Y1	724	624	13	13	Y1	NA	NA	other
TACCAGCTCCTTGAGCATACGTCA-1_11	Y1	2691	1938	5	5	Y1	NA	NA	other
TACCGAACAAGGCTTAATACGTCA-1_11	Y1	896	664	11	11	Y1	NA	NA	other
TACCGAACAAGTTCCTATACGTCA-1_11	Y1	4065	2698	5	5	Y1	NA	NA	other
TACCGAACACGTGCTCATACGTCA-1_11	Y1	8899	4617	5	5	Y1	NA	NA	other
TACCGAACACTATCACATACGTCA-1_11	Y1	1080	934	11	11	Y1	NA	NA	other
TACCGAACACTCCCTTATACGTCA-1_11	Y1	1238	1001	13	13	Y1	NA	NA	other
TACCGCCCAAGATGCCATACGTCA-1_11	Y1	2557	1809	5	5	Y1	NA	NA	other
TACCGGCGTTCATTAGATACGTCA-1_11	Y1	2339	1766	5	5	Y1	NA	NA	other
TACCGGGCAAGCTATGATACGTCA-1_11	Y1	1529	1219	7	7	Y1	NA	NA	other
TACCGGGCAAGCTTTCATACGTCA-1_11	Y1	2547	1751	5	5	Y1	NA	NA	other
TACCGGGCACACAAATATACGTCA-1_11	Y1	2902	1982	5	5	Y1	NA	NA	other
TACCGTTCAAATAAGGATACGTCA-1_11	Y1	7113	3969	5	5	Y1	NA	NA	other
TACCGTTCAATATGCGATACGTCA-1_11	Y1	871	724	15	15	Y1	NA	NA	other
TACCGTTCACAATCGAATACGTCA-1_11	Y1	1415	1094	5	5	Y1	NA	NA	other
TACCGTTCATCACGAAATACGTCA-1_11	Y1	4116	2365	5	5	Y1	NA	NA	other
TACCTGCAGGGTTACGATACGTCA-1_11	Y1	3025	1932	5	5	Y1	NA	NA	other
TACCTGCAGTGTAATGATACGTCA-1_11	Y1	4588	2999	5	5	Y1	NA	NA	other
TACCTTTGTCAAAGATATACGTCA-1_11	Y1	695	606	13	13	Y1	NA	NA	other
TACGCCTAGGGTGGGAATACGTCA-1_11	Y1	13702	6025	11	11	Y1	NA	NA	other
TACGCCTAGTGGACCAATACGTCA-1_11	Y1	3419	2380	5	5	Y1	NA	NA	other
TACGGACCATAGACCAATACGTCA-1_11	Y1	4384	2746	5	5	Y1	NA	NA	other
TACGGGCAGCCATAAAATACGTCA-1_11	Y1	11853	5458	5	5	Y1	NA	NA	other
TACGGGCAGGCAATCGATACGTCA-1_11	Y1	11022	5207	5	5	Y1	NA	NA	other
TACGGGTCACATTCGTATACGTCA-1_11	Y1	4565	2918	5	5	Y1	NA	NA	other
TACGGGTCAGTAAGTTATACGTCA-1_11	Y1	1546	1190	13	13	Y1	NA	NA	other
TACGTCCAGACCAGGCATACGTCA-1_11	Y1	3055	2160	5	5	Y1	NA	NA	other
TACGTCCAGGGATGAAATACGTCA-1_11	Y1	3045	2184	15	15	Y1	NA	NA	other
TACGTTAGTATTGGGAATACGTCA-1_11	Y1	6115	3697	11	11	Y1	NA	NA	other
TACTTTCGTACGTAAGATACGTCA-1_11	Y1	3836	2548	5	5	Y1	NA	NA	other
TACTTTCGTTCATTGAATACGTCA-1_11	Y1	4937	3173	13	13	Y1	NA	NA	other
TAGAAACGTTAGGTAGATACGTCA-1_11	Y1	2770	2007	13	13	Y1	NA	NA	other
TAGAGGCGTAAGGCCGATACGTCA-1_11	Y1	1946	1556	15	15	Y1	NA	NA	other
TAGAGGTTCCAACTATATACGTCA-1_11	Y1	1645	1346	13	13	Y1	NA	NA	other
TAGCGGATCCCATAGCATACGTCA-1_11	Y1	838	723	11	11	Y1	NA	NA	other
TAGCGGTCAGGTAGCTATACGTCA-1_11	Y1	1029	811	13	13	Y1	NA	NA	other
TAGCTAAAGCTTACATATACGTCA-1_11	Y1	2771	2066	5	5	Y1	NA	NA	other
TAGGCGCAGCTCAAGGATACGTCA-1_11	Y1	1471	1119	7	7	Y1	NA	NA	other
TAGGCTGAGCAAACTAATACGTCA-1_11	Y1	5757	3407	5	5	Y1	NA	NA	other
TAGGCTGAGTGTCCACATACGTCA-1_11	Y1	8697	4714	13	13	Y1	NA	NA	other
TAGGCTTGTCAGGGCAATACGTCA-1_11	Y1	3100	2156	5	5	Y1	NA	NA	other
TAGGTTAAGGTTGGGCATACGTCA-1_11	Y1	2697	2012	5	5	Y1	NA	NA	other
TAGGTTCGTCGTTATAATACGTCA-1_11	Y1	3961	2528	5	5	Y1	NA	NA	other
TAGGTTGCACCAACAAATACGTCA-1_11	Y1	2513	1846	5	5	Y1	NA	NA	other
TAGGTTGCACTAACTCATACGTCA-1_11	Y1	1325	1114	15	15	Y1	NA	NA	other
TAGGTTGCATAGGCGTATACGTCA-1_11	Y1	3890	2450	5	5	Y1	NA	NA	other
TAGTCCTCATACTTCAATACGTCA-1_11	Y1	2690	2033	13	13	Y1	NA	NA	other
TAGTCTCCATCACAGAATACGTCA-1_11	Y1	26369	7854	11	11	Y1	NA	NA	other
TAGTGATCAAAGACCCATACGTCA-1_11	Y1	3510	2441	5	5	Y1	NA	NA	other
TAGTGATCAGGGCTATATACGTCA-1_11	Y1	3197	2259	5	5	Y1	NA	NA	other
TAGTGCTGTTAACGTCATACGTCA-1_11	Y1	8220	4227	5	5	Y1	NA	NA	other
TAGTGGCCAAGGTTATATACGTCA-1_11	Y1	2536	1874	5	5	Y1	NA	NA	other
TAGTGTGCAGCCTGAGATACGTCA-1_11	Y1	5295	3317	13	13	Y1	NA	NA	other
TAGTTACTCAAGGGTTATACGTCA-1_11	Y1	2935	1892	5	5	Y1	NA	NA	other
TAGTTACTCCGAAAGTATACGTCA-1_11	Y1	1932	1488	7	7	Y1	NA	NA	other
TAGTTGCGTACCTTAAATACGTCA-1_11	Y1	3756	2633	11	11	Y1	NA	NA	other
TAGTTGCGTTGGTTTAATACGTCA-1_11	Y1	10169	5039	5	5	Y1	NA	NA	other
TAGTTGTTCAGGCAATATACGTCA-1_11	Y1	4100	2760	7	7	Y1	NA	NA	other
TAGTTGTTCTATTCGGATACGTCA-1_11	Y1	4270	2910	5	5	Y1	NA	NA	other
TAGTTTGGTCAAACTCATACGTCA-1_11	Y1	3412	2374	13	13	Y1	NA	NA	other
TATACCTAGACGCATGATACGTCA-1_11	Y1	4653	2986	5	5	Y1	NA	NA	other
TATACCTAGGCAAGCCATACGTCA-1_11	Y1	2543	1858	5	5	Y1	NA	NA	other
TATATCCAGCGATAACATACGTCA-1_11	Y1	2949	2190	11	11	Y1	NA	NA	other
TATATGCTCAACCGGAATACGTCA-1_11	Y1	567	507	13	13	Y1	NA	NA	other
TATATGCTCACTATACATACGTCA-1_11	Y1	5903	3507	5	5	Y1	NA	NA	other
TATATGCTCCCTTTGTATACGTCA-1_11	Y1	4305	2834	5	5	Y1	NA	NA	other
TATATGCTCGGCTAAGATACGTCA-1_11	Y1	760	666	5	5	Y1	NA	NA	other
TATATGCTCGTTAACTATACGTCA-1_11	Y1	1251	1051	13	13	Y1	NA	NA	other
TATCCTGAGTAAGTGCATACGTCA-1_11	Y1	1171	918	5	5	Y1	NA	NA	other
TATCGAGCAATCCACTATACGTCA-1_11	Y1	2582	1848	5	5	Y1	NA	NA	other
TATCGAGCACATAGATATACGTCA-1_11	Y1	2796	1983	5	5	Y1	NA	NA	other
TATCGCATCACAGATAATACGTCA-1_11	Y1	610	531	11	11	Y1	NA	NA	other
TATCGCATCGAAACTAATACGTCA-1_11	Y1	3558	2450	13	13	Y1	NA	NA	other
TATGACTTCCCGTTGGATACGTCA-1_11	Y1	2879	2069	5	5	Y1	NA	NA	other
TATGAGCAGATAACTGATACGTCA-1_11	Y1	2484	1807	5	5	Y1	NA	NA	other
TATGAGGGTAGTAGGCATACGTCA-1_11	Y1	2636	1955	15	15	Y1	NA	NA	other
TATGATGAGGTTGCTCATACGTCA-1_11	Y1	6307	3624	5	5	Y1	NA	NA	other
TATGATGAGTGAGTCGATACGTCA-1_11	Y1	3204	2215	5	5	Y1	NA	NA	other
TATGGGAGTAAAGCATATACGTCA-1_11	Y1	5243	3195	5	5	Y1	NA	NA	other
TATGGGAGTGCTCCTTATACGTCA-1_11	Y1	1611	1335	5	5	Y1	NA	NA	other
TATGGGAGTTTGCAACATACGTCA-1_11	Y1	1713	1379	11	11	Y1	NA	NA	other
TATGGTGCACACTAAGATACGTCA-1_11	Y1	4533	2789	5	5	Y1	NA	NA	other
TATGGTGCATTAGCGAATACGTCA-1_11	Y1	3594	2467	5	5	Y1	NA	NA	other
TATGTCCCAAATAGGAATACGTCA-1_11	Y1	3341	2371	15	15	Y1	NA	NA	other
TATGTCCCACCTACTGATACGTCA-1_11	Y1	3941	2632	5	5	Y1	NA	NA	other
TATTACCAGTTTACCGATACGTCA-1_11	Y1	2583	1809	5	5	Y1	NA	NA	other
TATTAGGAGATTCATCATACGTCA-1_11	Y1	1895	1433	7	7	Y1	NA	NA	other
TATTAGGAGCAATCGGATACGTCA-1_11	Y1	1003	863	11	11	Y1	NA	NA	other
TATTAGGAGTCAATAGATACGTCA-1_11	Y1	1156	885	13	13	Y1	NA	NA	other
TATTCCTGTTAACCACATACGTCA-1_11	Y1	4178	2710	7	7	Y1	NA	NA	other
TATTGCAGTCAACTACATACGTCA-1_11	Y1	1037	879	5	5	Y1	NA	NA	other
TATTGCAGTTAGTCTAATACGTCA-1_11	Y1	2457	1752	5	5	Y1	NA	NA	other
TATTGCCCAAACGGGAATACGTCA-1_11	Y1	1302	1106	15	15	Y1	NA	NA	other
TATTGGCGTAATGTCCATACGTCA-1_11	Y1	2579	1821	5	5	Y1	NA	NA	other
TCAAACCGTAGTCATCATACGTCA-1_11	Y1	2525	1882	5	5	Y1	NA	NA	other
TCAAACCGTGGCTTTGATACGTCA-1_11	Y1	833	673	11	11	Y1	NA	NA	other
TCAACAAAGCGCTACTATACGTCA-1_11	Y1	1883	1448	5	5	Y1	NA	NA	other
TCAACAAAGGTCAATAATACGTCA-1_11	Y1	8377	4456	5	5	Y1	NA	NA	other
TCAACCATCGCCTAACATACGTCA-1_11	Y1	3289	2251	5	5	Y1	NA	NA	other
TCAACCTCAGCATTTCATACGTCA-1_11	Y1	3564	2489	5	5	Y1	NA	NA	other
TCAACTAGTCCTGAGCATACGTCA-1_11	Y1	1249	1043	13	13	Y1	NA	NA	other
TCAACTGTCGGTAAGTATACGTCA-1_11	Y1	3707	2544	5	5	Y1	NA	NA	other
TCAAGCGAGAAGCAAGATACGTCA-1_11	Y1	1277	1032	13	13	Y1	NA	NA	other
TCAAGCGAGTTTGCTGATACGTCA-1_11	Y1	16246	6092	5	5	Y1	NA	NA	other
TCAAGGTAGGAAGCCCATACGTCA-1_11	Y1	22025	7367	11	11	Y1	NA	NA	other
TCAAGGTAGGTATTTCATACGTCA-1_11	Y1	3989	2717	5	5	Y1	NA	NA	other
TCAAGGTAGGTGGATTATACGTCA-1_11	Y1	3443	2289	5	5	Y1	NA	NA	other
TCAAGGTAGTGCCCTGATACGTCA-1_11	Y1	2794	1952	11	11	Y1	NA	NA	other
TCAAGTGCAGACTCAAATACGTCA-1_11	Y1	14199	5996	5	5	Y1	NA	NA	other
TCAATGGCACTTCGATATACGTCA-1_11	Y1	13220	5776	5	5	Y1	NA	NA	other
TCAATTGGTACTTATGATACGTCA-1_11	Y1	5687	3337	5	5	Y1	NA	NA	other
TCAATTGGTGAACGACATACGTCA-1_11	Y1	1488	1151	13	13	Y1	NA	NA	other
TCACAAGCATCCGGAGATACGTCA-1_11	Y1	1651	1242	5	5	Y1	NA	NA	other
TCACAAGCATTTGCTAATACGTCA-1_11	Y1	3799	2624	5	5	Y1	NA	NA	other
TCACCAATCACACAAAATACGTCA-1_11	Y1	2656	1930	5	5	Y1	NA	NA	other
TCACCATCAAGGCCATATACGTCA-1_11	Y1	3266	2286	5	5	Y1	NA	NA	other
TCACCCACAATAGAGAATACGTCA-1_11	Y1	4003	2690	13	13	Y1	NA	NA	other
TCACCCACAGATTGCAATACGTCA-1_11	Y1	1279	1022	5	5	Y1	NA	NA	other
TCACCCACATGAAGCCATACGTCA-1_11	Y1	681	581	13	13	Y1	NA	NA	other
TCACCTAAGGTGAGGGATACGTCA-1_11	Y1	3184	2203	5	5	Y1	NA	NA	other
TCACTCGCAATCCACTATACGTCA-1_11	Y1	1067	858	5	5	Y1	NA	NA	other
TCACTGTCATTGCGCCATACGTCA-1_11	Y1	3932	2664	13	13	Y1	NA	NA	other
TCACTTTGTTGGCGAGATACGTCA-1_11	Y1	1201	951	11	11	Y1	NA	NA	other
TCAGGCAAGCGCTAGAATACGTCA-1_11	Y1	1866	1436	5	5	Y1	NA	NA	other
TCAGGCAAGCTCGATCATACGTCA-1_11	Y1	2998	2051	5	5	Y1	NA	NA	other
TCAGGGATCACTAGGGATACGTCA-1_11	Y1	12412	5562	5	5	Y1	NA	NA	other
TCAGGGATCAGCACCTATACGTCA-1_11	Y1	4746	2999	5	5	Y1	NA	NA	other
TCAGGTTGTCCTTCGTATACGTCA-1_11	Y1	1004	874	15	15	Y1	NA	NA	other
TCAGGTTGTCCTTCTAATACGTCA-1_11	Y1	4343	2958	5	5	Y1	NA	NA	other
TCAGGTTGTCTGTGATATACGTCA-1_11	Y1	15388	6462	11	11	Y1	NA	NA	other
TCATAGGCAAACCGGTATACGTCA-1_11	Y1	845	711	15	15	Y1	NA	NA	other
TCATAGGCAAGCCTAAATACGTCA-1_11	Y1	2105	1625	5	5	Y1	NA	NA	other
TCATAGGCAATGAGCCATACGTCA-1_11	Y1	860	770	15	15	Y1	NA	NA	other
TCATAGGCACAGCCAGATACGTCA-1_11	Y1	3177	2191	5	5	Y1	NA	NA	other
TCATCAGTCCGCCCAAATACGTCA-1_11	Y1	1969	1552	15	15	Y1	NA	NA	other
TCATCAGTCGCTTGACATACGTCA-1_11	Y1	3536	2498	15	15	Y1	NA	NA	other
TCATCAGTCGTGATGGATACGTCA-1_11	Y1	3992	2490	5	5	Y1	NA	NA	other
TCATGAAAGTCAATAGATACGTCA-1_11	Y1	3107	2202	5	5	Y1	NA	NA	other
TCATGAGCAACTAAACATACGTCA-1_11	Y1	917	763	5	5	Y1	NA	NA	other
TCATGAGCACAATGGCATACGTCA-1_11	Y1	3396	2159	5	5	Y1	NA	NA	other
TCATGCCAGCTGGACAATACGTCA-1_11	Y1	862	724	15	15	Y1	NA	NA	other
TCATGGTGTACTGCCAATACGTCA-1_11	Y1	2440	1913	13	13	Y1	NA	NA	other
TCATTACAGCAGCTAGATACGTCA-1_11	Y1	5761	3536	13	13	Y1	NA	NA	other
TCATTACAGGCGCGATATACGTCA-1_11	Y1	11494	5397	11	11	Y1	NA	NA	other
TCATTACAGTTAGGGTATACGTCA-1_11	Y1	851	750	5	5	Y1	NA	NA	other
TCATTTGCATCAGGTAATACGTCA-1_11	Y1	2795	1967	5	5	Y1	NA	NA	other
TCCAATAGTAGGTGACATACGTCA-1_11	Y1	4062	2606	5	5	Y1	NA	NA	other
TCCAATAGTTGCCTGAATACGTCA-1_11	Y1	3349	2183	5	5	Y1	NA	NA	other
TCCAATAGTTTGCTCCATACGTCA-1_11	Y1	3552	1794	11	11	Y1	NA	NA	other
TCCACTAAGCACCTTAATACGTCA-1_11	Y1	3831	2621	5	5	Y1	NA	NA	other
TCCACTAAGGTAGACTATACGTCA-1_11	Y1	6194	3618	13	13	Y1	NA	NA	other
TCCAGCTAGGCAGGCTATACGTCA-1_11	Y1	630	564	13	13	Y1	NA	NA	other
TCCAGCTAGGTGAGCCATACGTCA-1_11	Y1	2174	1620	5	5	Y1	NA	NA	other
TCCAGCTAGTATCGCCATACGTCA-1_11	Y1	3313	2426	11	11	Y1	NA	NA	other
TCCAGGAAGTCGCATCATACGTCA-1_11	Y1	1278	881	11	11	Y1	NA	NA	other
TCCATTACAGGATCCGATACGTCA-1_11	Y1	2395	1677	5	5	Y1	NA	NA	other
TCCATTTGTGCGGCTTATACGTCA-1_11	Y1	2894	2031	5	5	Y1	NA	NA	other
TCCATTTGTTCGAATCATACGTCA-1_11	Y1	1173	891	13	13	Y1	NA	NA	other
TCCATTTGTTTCCAAAATACGTCA-1_11	Y1	3408	2392	11	11	Y1	NA	NA	other
TCCCATAAGAAGTAGGATACGTCA-1_11	Y1	1693	1382	13	13	Y1	NA	NA	other
TCCCGCAAGATGCAACATACGTCA-1_11	Y1	848	703	5	5	Y1	NA	NA	other
TCCCGCAAGTTAACAGATACGTCA-1_11	Y1	1820	1460	5	5	Y1	NA	NA	other
TCCCGTTGTACCGCACATACGTCA-1_11	Y1	3059	2101	5	5	Y1	NA	NA	other
TCCCTTTAGGCGCATAATACGTCA-1_11	Y1	10123	4727	5	5	Y1	NA	NA	other
TCCGGAGCAAGTGGCTATACGTCA-1_11	Y1	3608	2555	5	5	Y1	NA	NA	other
TCCGGAGCATATTTCGATACGTCA-1_11	Y1	4380	2692	5	5	Y1	NA	NA	other
TCCTGGTAGCGAAGCCATACGTCA-1_11	Y1	3390	2349	5	5	Y1	NA	NA	other
TCCTGGTAGGAAGCCCATACGTCA-1_11	Y1	4968	3161	5	5	Y1	NA	NA	other
TCCTTATGTCAACTACATACGTCA-1_11	Y1	18487	6659	5	5	Y1	NA	NA	other
TCCTTATGTTTCCTGCATACGTCA-1_11	Y1	7649	4096	5	5	Y1	NA	NA	other
TCCTTCTAGGACACGCATACGTCA-1_11	Y1	1640	1374	15	15	Y1	NA	NA	other
TCCTTCTAGTTTCCAGATACGTCA-1_11	Y1	2885	2050	5	5	Y1	NA	NA	other
TCGAAGTAGCCATCGTATACGTCA-1_11	Y1	6994	3954	5	5	Y1	NA	NA	other
TCGACTCAGGGTTATAATACGTCA-1_11	Y1	3340	2353	5	5	Y1	NA	NA	other
TCGATAAAGCTTGATTATACGTCA-1_11	Y1	3628	2318	11	11	Y1	NA	NA	other
TCGATAAAGGGTTGGCATACGTCA-1_11	Y1	11114	5199	5	5	Y1	NA	NA	other
TCGATAAAGTATCGCCATACGTCA-1_11	Y1	15731	6261	5	5	Y1	NA	NA	other
TCGATATTCACCCTGGATACGTCA-1_11	Y1	8305	4281	5	5	Y1	NA	NA	other
TCGATATTCTAACTACATACGTCA-1_11	Y1	2606	1805	7	7	Y1	NA	NA	other
TCGATGACAAACTTCCATACGTCA-1_11	Y1	3947	2631	5	5	Y1	NA	NA	other
TCGCCTCTCACCCTCCATACGTCA-1_11	Y1	2543	1881	5	5	Y1	NA	NA	other
TCGCGCATCTTACTCCATACGTCA-1_11	Y1	4777	3099	5	5	Y1	NA	NA	other
TCGCGGACACCATCATATACGTCA-1_11	Y1	3055	2146	5	5	Y1	NA	NA	other
TCGCGGACAGGTATTGATACGTCA-1_11	Y1	6007	3737	11	11	Y1	NA	NA	other
TCGCGGACATGGATTGATACGTCA-1_11	Y1	3362	2299	5	5	Y1	NA	NA	other
TCGCTTGCACATAGATATACGTCA-1_11	Y1	2970	1972	5	5	Y1	NA	NA	other
TCGGCCATCGTAAAGCATACGTCA-1_11	Y1	4083	2631	5	5	Y1	NA	NA	other
TCGGCCATCTTTAGCGATACGTCA-1_11	Y1	3408	2319	5	5	Y1	NA	NA	other
TCGGCTAGTGTCCAGCATACGTCA-1_11	Y1	7541	3826	5	5	Y1	NA	NA	other
TCGGCTAGTTTGGCCAATACGTCA-1_11	Y1	1043	837	5	5	Y1	NA	NA	other
TCGGTTATCAGGGATTATACGTCA-1_11	Y1	4137	2754	5	5	Y1	NA	NA	other
TCGTCAATCTGGCCCAATACGTCA-1_11	Y1	2329	1641	5	5	Y1	NA	NA	other
TCGTCCCTCACAAGCGATACGTCA-1_11	Y1	3000	2129	5	5	Y1	NA	NA	other
TCGTCCCTCCTGACTAATACGTCA-1_11	Y1	2235	1744	5	5	Y1	NA	NA	other
TCGTTATAGTTGCGCTATACGTCA-1_11	Y1	3233	2268	11	11	Y1	NA	NA	other
TCGTTGCAGTCATAAGATACGTCA-1_11	Y1	2756	2019	5	5	Y1	NA	NA	other
TCTAACAGTAGTAGCAATACGTCA-1_11	Y1	3573	2517	15	15	Y1	NA	NA	other
TCTAACAGTTTGTCCCATACGTCA-1_11	Y1	1065	905	5	5	Y1	NA	NA	other
TCTAACCCAAACCTGAATACGTCA-1_11	Y1	3053	2052	5	5	Y1	NA	NA	other
TCTAAGGCAATTCGGAATACGTCA-1_11	Y1	30957	8606	11	11	Y1	NA	NA	other
[truncated: 60,430 more rows]
