# Supplementary material for: Identification of metabolism-associated molecular classification and prognostic genes for medulloblastoma based on bioinformatics analysis
Source: Clinics (Sao Paulo). 2026 May 18;81:101003. doi: 10.1016/j.clinsp.2026.101003 (PMC13202577; doi:10.1016/j.clinsp.2026.101003)
Supplement: Supplementary file 3 [file mmc3.xlsx]

## Sheet: Sheet1
Supplementary Table 6 The result of differential expression analysis in GSE85217
Gene	logFC	AveExpr	t	P.Value	adj.P.Val	B	Upcluster
GAD1	5.57875	5.40367	43.9783	8.39817e-190	7.00688e-187	423.784	C1
PDE11A	5.42559	4.76635	66.343	2.2793e-278	5.70508e-275	626.771	C1
ABHD12B	4.3438	3.81674	58.4836	6.29293e-250	7.87561e-247	561.672	C1
GABRG3	3.98341	6.67254	22.2933	1.20231e-80	1.11459e-78	172.993	C1
PGM5	3.70794	5.11695	43.2796	1.25106e-186	7.82851e-184	416.499	C1
CNGA3	3.43419	6.36376	20.2275	9.44496e-70	6.38939e-68	147.962	C1
GLT8D2	3.3901	7.52969	19.6762	7.13119e-67	4.46234e-65	141.352	C1
SLC1A3	3.22837	8.24339	25.5716	4.33163e-98	7.22804e-96	213.077	C1
GALNT14	3.20126	7.09246	16.8047	3.23681e-52	1.20921e-50	107.699	C1
GABRE	3.16133	5.96057	31.433	6.77201e-129	1.88337e-126	283.876	C1
KCNH5	3.11496	4.31462	29.8522	1.09102e-120	2.73081e-118	265.015	C1
TPH1	3.0577	6.76801	11.9436	1.20209e-29	1.69036e-28	55.9652	C1
SPTLC3	3.04283	5.02283	34.4873	1.86449e-144	7.77805e-142	319.632	C1
CYB5R2	3.02749	5.40592	32.9269	1.4711e-136	5.26025e-134	301.486	C1
PLCB1	2.94672	8.41039	19.3817	2.42029e-65	1.31695e-63	137.836	C1
PYGL	2.92113	6.78483	28.8094	3.16177e-115	7.19446e-113	252.461	C1
CYP4F12	2.84997	3.89842	41.2971	1.75817e-177	8.80141e-175	395.495	C1
GALNT12	2.76428	6.83676	16.939	6.92332e-53	2.66601e-51	109.237	C1
GRIK1	2.72902	7.4885	9.87878	2.00262e-21	1.77123e-20	37.1805	C1
OCA2	2.68521	5.77013	22.7255	6.10645e-83	6.11377e-81	178.264	C1
CHI3L1	2.65994	6.57039	13.9764	1.25232e-38	2.98528e-37	76.5347	C1
SGPP2	2.47647	5.61144	21.6127	4.84432e-77	4.18115e-75	164.709	C1
CLYBL	2.46257	6.98241	17.4353	2.23991e-55	9.34417e-54	114.952	C1
CRYZ	2.46115	8.12752	21.6038	5.3956e-77	4.50173e-75	164.602	C1
ATP8A1	2.38505	8.90564	21.3215	1.67363e-75	1.30909e-73	161.175	C1
HK2	2.33672	8.4491	14.2566	6.33879e-40	1.54039e-38	79.5045	C1
SLC7A8	2.32842	7.5217	22.9113	6.28477e-84	6.83947e-82	180.533	C1
ABCD2	2.30548	6.24425	9.96922	9.19316e-22	8.30098e-21	37.9518	C1
CACNA2D4	2.22911	5.97096	11.3424	3.77573e-27	4.74907e-26	50.2543	C1
TRPM3	2.20646	9.04083	8.78571	1.62885e-17	1.06728e-16	28.2718	C1
SLC35D3	2.2038	4.8704	31.7807	1.09344e-130	3.42109e-128	287.994	C1
CES1	2.13235	5.81985	17.9943	3.29962e-58	1.55829e-56	121.453	C1
HS3ST3B1	1.98262	5.16837	17.2614	1.68086e-54	6.57375e-53	112.943	C1
PAPSS1	1.91499	8.44441	24.3784	9.75953e-92	1.43695e-89	198.478	C1
AQP3	1.89705	6.26201	19.6469	1.01421e-66	6.19162e-65	141.001	C1
GPX8	1.89301	4.42192	14.9603	3.12147e-43	8.77871e-42	87.088	C1
ATP8A2	1.8633	7.87325	10.6631	1.99277e-24	2.15926e-23	44.033	C1
PTGS1	1.84619	5.71559	24.2617	4.08561e-91	5.68127e-89	197.049	C1
KCNJ5	1.83288	5.72523	19.5548	3.05485e-66	1.73779e-64	139.901	C1
TH	1.83155	5.31025	20.6635	4.88667e-72	3.49467e-70	153.214	C1
ST6GAL2	1.82656	8.10002	13.5678	9.20315e-37	1.88816e-35	72.2582	C1
CUBN	1.8041	6.88407	14.7688	2.52334e-42	6.64834e-41	85.0068	C1
SRD5A2	1.80101	4.48988	18.6221	2.02857e-61	1.03623e-59	128.827	C1
CACNA1A	1.78895	9.02659	7.89257	1.41279e-14	7.42903e-14	21.5958	C1
KCNK17	1.74854	5.67887	14.6532	8.85421e-42	2.28475e-40	83.7568	C1
AK5	1.73957	5.81125	10.6964	1.47392e-24	1.61101e-23	44.3322	C1
ACSF2	1.73943	4.53271	23.104	5.94106e-85	7.08118e-83	182.887	C1
CPS1	1.65924	5.3942	13.8432	5.12131e-38	1.17602e-36	75.1329	C1
QPRT	1.65808	6.05457	22.7001	8.32872e-83	8.01799e-81	177.955	C1
ATP6V1C2	1.61661	5.06674	14.4481	8.12235e-41	2.05356e-39	81.55	C1
SV2A	1.61024	8.49055	12.6209	1.49604e-32	2.44744e-31	62.6137	C1
DSE	1.596	7.82156	21.2242	5.45626e-75	4.13849e-73	159.996	C1
CA10	1.59111	7.16816	6.94525	9.86013e-12	4.21159e-11	15.1567	C1
PLCD4	1.57095	5.25435	15.1236	5.2063e-44	1.51527e-42	88.8718	C1
STRA6	1.55927	5.37162	17.4437	2.0325e-55	8.62264e-54	115.049	C1
CACNG5	1.55661	6.54571	7.82787	2.25651e-14	1.17913e-13	21.1345	C1
SLC13A3	1.55031	6.73511	9.18958	6.39614e-19	4.62704e-18	31.4723	C1
B3GALT1	1.52156	6.00155	7.79033	2.95687e-14	1.52599e-13	20.8682	C1
SLC44A5	1.4983	6.43515	9.99484	7.36685e-22	6.68088e-21	38.1712	C1
GALNT7	1.49363	7.33377	12.4756	6.39605e-32	1.01325e-30	61.1692	C1
SLC16A4	1.4922	7.54125	12.2131	8.61069e-31	1.28289e-29	58.5849	C1
CHST11	1.49048	8.00954	13.7349	1.60045e-37	3.48341e-36	73.9989	C1
TST	1.47131	6.85592	19.5737	2.43521e-66	1.45127e-64	140.127	C1
PHGDH	1.4699	7.47714	8.70075	3.17431e-17	2.04249e-16	27.6126	C1
GALNT10	1.45998	7.2401	11.5021	8.34965e-28	1.06628e-26	51.7526	C1
KCNK3	1.45124	7.44438	14.4006	1.35381e-40	3.38858e-39	81.0414	C1
SLC2A10	1.43946	6.52486	16.6973	1.10613e-51	4.07154e-50	106.475	C1
B3GNT2	1.43666	5.19053	26.8325	8.67169e-105	1.80877e-102	228.472	C1
MTHFD2	1.38376	7.82048	9.56301	2.91799e-20	2.32603e-19	34.5275	C1
HSD17B14	1.38247	5.21379	15.084	8.04939e-44	2.31582e-42	88.4378	C1
ABCA1	1.38238	7.94526	12.5545	2.90911e-32	4.66762e-31	61.9525	C1
SLC20A2	1.38026	7.74789	21.7714	7.00884e-78	6.2654e-76	166.638	C1
B3GNT9	1.37592	5.06556	22.9042	6.86061e-84	7.15505e-82	180.446	C1
GATM	1.36489	8.77773	11.8335	3.49133e-29	4.7753e-28	54.9058	C1
CA11	1.3428	7.75429	12.9795	3.97886e-34	6.96439e-33	66.2204	C1
KCTD14	1.34171	7.85962	11.8514	2.93643e-29	4.03839e-28	55.0778	C1
PNPLA4	1.33824	6.24262	11.9824	8.23983e-30	1.1853e-28	56.3404	C1
CYP39A1	1.32761	5.17665	9.76471	5.30824e-21	4.53465e-20	36.2149	C1
CHRNB1	1.31632	6.10924	12.6632	9.77402e-33	1.6419e-31	63.0369	C1
ENPP2	1.31292	6.78821	7.64026	8.62393e-14	4.29139e-13	19.8143	C1
SLC16A2	1.29134	8.17022	17.7737	4.35802e-57	1.91371e-55	118.88	C1
GGH	1.28989	6.6187	15.0224	1.58151e-43	4.49831e-42	87.7652	C1
CROT	1.28763	7.37531	15.8794	1.17375e-47	3.71886e-46	97.2372	C1
GALNT13	1.28759	6.60445	7.1804	2.06621e-12	9.23522e-12	16.6909	C1
P2RX6	1.26433	5.09598	23.553	2.4256e-87	3.19541e-85	188.377	C1
SLC1A4	1.26207	7.47696	15.745	5.29004e-47	1.65512e-45	95.7371	C1
FAH	1.25726	5.8025	17.8545	1.69465e-57	7.71219e-56	119.822	C1
PAICS	1.23899	8.53607	15.2505	1.28672e-44	3.83412e-43	90.264	C1
ATP1A2	1.22656	8.22737	10.2942	5.38217e-23	5.24186e-22	40.7644	C1
NQO1	1.22181	6.06079	16.4024	3.19392e-50	1.09512e-48	103.123	C1
UST	1.21416	6.3179	11.0682	4.88419e-26	5.7939e-25	47.7129	C1
MFNG	1.21026	6.91982	9.49169	5.29799e-20	4.17008e-19	33.9371	C1
CLCN2	1.20833	7.17036	20.4226	8.97427e-71	6.23961e-69	150.31	C1
SLC15A2	1.19695	6.44536	11.93	1.37206e-29	1.90793e-28	55.8338	C1
SLC26A7	1.19608	4.63025	6.92845	1.1007e-11	4.68547e-11	15.0488	C1
BDH2	1.18644	5.85647	8.53587	1.1427e-16	7.06218e-16	26.3475	C1
AHCY	1.17485	8.33678	16.3304	7.23318e-50	2.44657e-48	102.308	C1
B3GALTL	1.17211	6.34333	7.82668	2.27595e-14	1.18435e-13	21.126	C1
LPIN1	1.1686	8.61594	21.4445	3.74925e-76	3.02722e-74	162.668	C1
ST8SIA2	1.16815	7.93772	6.02407	2.96838e-09	1.03914e-08	9.57295	C1
CACNA1F	1.16736	6.70858	6.01528	3.12435e-09	1.09221e-08	9.52301	C1
GCNT1	1.16504	5.04995	10.4437	1.429e-23	1.46589e-22	42.0792	C1
UGT8	1.143	6.39388	6.3916	3.30029e-10	1.25351e-09	11.7179	C1
GABRQ	1.13563	5.57248	11.1026	3.55039e-26	4.27241e-25	48.0295	C1
CHST8	1.13111	7.03485	12.0601	3.86308e-30	5.65456e-29	57.0932	C1
CACNA1S	1.12347	5.02507	9.50081	4.91005e-20	3.87693e-19	34.0123	C1
GALM	1.10951	5.81872	9.00228	2.90914e-18	2.01149e-17	29.9744	C1
SLC39A8	1.1067	7.40966	13.064	1.67893e-34	3.04519e-33	67.0786	C1
KCNQ1	1.10386	5.10582	24.6287	4.53135e-93	7.08873e-91	201.541	C1
PCK2	1.09876	6.45337	8.46235	2.01077e-16	1.21569e-15	25.7896	C1
SLC24A2	1.09542	8.64345	4.97466	8.5489e-07	2.34626e-06	4.07773	C1
GRIN2B	1.09401	7.60383	4.76547	2.36664e-06	6.20283e-06	3.09714	C1
GABRD	1.09059	6.21437	8.79212	1.54849e-17	1.02266e-16	28.3218	C1
PPAP2B	1.09056	7.71222	9.39083	1.22488e-19	9.34716e-19	33.1076	C1
CLIC1	1.08829	7.42515	10.8622	3.25829e-25	3.69028e-24	45.8296	C1
SLC41A1	1.08777	7.80047	17.9051	9.37406e-58	4.34505e-56	120.412	C1
SLCO2A1	1.08151	8.13606	6.80224	2.49829e-11	1.0422e-10	14.245	C1
EHHADH	1.07908	5.44392	14.7999	1.79799e-42	4.78762e-41	85.3443	C1
GRIK2	1.07288	8.28707	4.9689	8.79618e-07	2.41148e-06	4.05023	C1
SLC9A5	1.06169	6.26317	13.5635	9.62639e-37	1.94313e-35	72.2135	C1
DHRS4L2	1.05754	6.02253	10.0939	3.11677e-22	2.86811e-21	39.0236	C1
AOX1	1.05509	4.30128	14.8125	1.56867e-42	4.22192e-41	85.4802	C1
ARSJ	1.04454	5.3567	11.7138	1.10607e-28	1.47261e-27	53.7603	C1
SLC35F1	1.03716	8.0446	7.31593	8.2367e-13	3.83919e-12	17.5946	C1
PYCR1	1.03621	7.38444	13.6229	5.17464e-37	1.08841e-35	72.8312	C1
GLRA4	1.02891	5.30399	8.85202	9.6441e-18	6.50652e-17	28.7897	C1
SLC25A37	1.02701	6.78716	10.1584	1.77599e-22	1.67117e-21	39.581	C1
GSS	1.02373	7.87128	19.9264	3.54223e-68	2.27338e-66	144.347	C1
CYB561	1.0153	6.3745	16.5499	5.95697e-51	2.10004e-49	104.797	C1
STS	1.01173	6.89338	12.7788	3.05062e-33	5.19436e-32	64.1947	C1
SLC12A7	1.00355	6.62643	8.84417	1.02628e-17	6.90534e-17	28.7283	C1
SCN2A	1.00262	7.04931	4.77327	2.27999e-06	5.98826e-06	3.13301	C1
KCNA5	3.06031	6.92903	20.5969	1.08968e-71	1.09308e-69	152.55	C2
TRPC5	2.54871	6.50364	21.0441	4.844e-74	6.38133e-72	157.945	C2
CA4	2.54682	7.88928	24.7786	7.18657e-94	2.998e-91	203.423	C2
SLC6A3	2.50715	8.20804	19.8364	1.04227e-67	7.24669e-66	143.421	C2
KCNA1	2.49013	7.44598	26.509	4.49337e-103	3.74897e-100	224.533	C2
KL	2.23767	6.73387	19.6859	6.3363e-67	4.06661e-65	141.624	C2
TRPM3	2.10117	9.04083	14.8175	1.48284e-42	2.4101e-41	85.7718	C2
SLC24A2	2.03531	8.64345	18.1508	5.24956e-59	2.18994e-57	123.468	C2
GLRA2	2.03093	6.95111	17.9928	3.35219e-58	1.35331e-56	121.622	C2
PYGM	1.95008	7.01714	26.6802	5.54583e-104	6.94061e-101	226.617	C2
GLRA1	1.84396	7.36668	11.1524	2.23494e-26	1.62146e-25	48.7708	C2
GFPT2	1.80489	8.09768	16.3975	3.37279e-50	8.44208e-49	103.28	C2
PDE1C	1.74037	7.81029	17.2123	2.95939e-54	9.61995e-53	112.577	C2
SYNJ2	1.73245	6.56419	24.2305	5.96202e-91	2.13185e-88	196.729	C2
PDE4B	1.71925	7.55167	20.3329	2.64464e-70	2.20651e-68	149.374	C2
SLC24A4	1.70682	5.89996	16.4673	1.52412e-50	3.97382e-49	104.071	C2
SV2C	1.61785	6.73265	11.9019	1.80142e-29	1.50298e-28	55.8367	C2
KCNB2	1.61405	9.15047	12.6996	6.77518e-33	6.78331e-32	63.6652	C2
GABRG2	1.6013	9.91177	10.2646	6.985e-23	4.16273e-22	40.797	C2
KCNH7	1.59795	8.66445	13.335	1.03329e-35	1.24943e-34	70.1079	C2
CHST1	1.59155	7.47182	19.1041	6.62308e-64	3.6839e-62	134.701	C2
ATP2B3	1.58616	7.04701	13.6944	2.44736e-37	3.31121e-36	73.8274	C2
CACNG2	1.51764	9.06445	15.4162	2.05585e-45	3.84015e-44	92.3177	C2
B3GAT1	1.5142	7.78288	19.7167	4.38176e-67	2.88619e-65	141.991	C2
AKR1C2	1.49862	6.61587	18.116	7.89223e-59	3.2384e-57	123.062	C2
SLC10A4	1.4968	6.89756	28.4706	1.90071e-113	4.75747e-110	248.322	C2
ASS1	1.4745	9.13675	12.4983	5.09927e-32	4.87155e-31	61.6609	C2
CACNA1A	1.4616	9.02659	10.7982	5.84149e-25	3.88863e-24	45.536	C2
PDE1B	1.4439	6.45736	23.2426	1.08417e-85	3.39211e-83	184.665	C2
DGKB	1.43022	7.78675	8.09333	3.24124e-15	1.23671e-14	23.3573	C2
B4GALT6	1.41742	8.341	17.4634	1.61338e-55	5.60875e-54	115.473	C2
SLCO5A1	1.41562	7.17413	16.0162	2.51922e-48	5.63002e-47	98.9881	C2
SV2B	1.38738	9.83534	13.6187	5.40495e-37	7.15798e-36	73.04	C2
SLC16A14	1.35879	7.86648	19.0296	1.60933e-63	8.75687e-62	133.817	C2
ABCC8	1.35813	8.53619	14.2087	1.0577e-39	1.51281e-38	79.239	C2
PPAPDC1A	1.34946	7.46062	12.73	4.98924e-33	5.03551e-32	63.9691	C2
AQP4	1.32925	7.34369	9.46194	6.78692e-20	3.45278e-19	33.9907	C2
SLC6A4	1.32893	5.33894	12.2842	4.27048e-31	3.85885e-30	59.5509	C2
ADCY1	1.28839	8.82333	16.853	1.85695e-52	5.46817e-51	108.458	C2
SLC16A7	1.27663	7.18163	15.3747	3.25607e-45	5.99261e-44	91.8603	C2
KCNJ2	1.25224	7.77279	8.81485	1.29403e-17	5.75303e-17	28.8037	C2
GRIN3A	1.22584	5.20548	10.11	2.70836e-22	1.56922e-21	39.4554	C2
DPYSL4	1.21876	9.17691	22.0411	2.6061e-79	5.01775e-77	170.03	C2
NQO2	1.19406	8.58875	21.1065	2.27244e-74	3.34583e-72	158.698	C2
NUDT4	1.1939	7.6094	13.3522	8.64813e-36	1.05544e-34	70.2848	C2
GRIA2	1.1828	10.3183	10.6352	2.56246e-24	1.63619e-23	44.0709	C2
CACNA2D1	1.18188	10.506	9.91395	1.47994e-21	8.23175e-21	37.7746	C2
SCN3B	1.17612	8.41476	15.9304	6.60942e-48	1.45117e-46	98.0284	C2
KCNQ5	1.16493	6.50636	9.40916	1.05217e-19	5.30965e-19	33.5573	C2
GRIK4	1.16385	7.40343	11.4781	1.04737e-27	8.017e-27	51.8058	C2
GDPD1	1.16362	7.85553	25.3465	6.79905e-97	4.2545e-94	210.359	C2
ST8SIA2	1.15708	7.93772	10.0882	3.27449e-22	1.88849e-21	39.2675	C2
ACHE	1.15676	6.32361	18.6431	1.5792e-61	8.0668e-60	129.25	C2
MGAT5	1.15106	8.65028	18.5727	3.63053e-61	1.78181e-59	128.421	C2
SLC7A14	1.14183	8.08246	14.751	3.05881e-42	4.8457e-41	85.0517	C2
CACNA2D2	1.13021	8.30187	14.7691	2.51205e-42	4.03055e-41	85.2476	C2
AKR1C1	1.12715	6.49369	19.2363	1.37055e-64	8.16784e-63	136.269	C2
SCN1A	1.12541	5.03839	13.4549	2.98168e-36	3.73157e-35	71.3429	C2
CLCN4	1.11829	7.68097	14.8629	9.04593e-43	1.47987e-41	86.2633	C2
INPP5F	1.1155	7.97697	25.0149	3.96162e-95	1.98318e-92	206.31	C2
ABCC9	1.1154	6.16008	13.3708	7.13166e-36	8.75027e-35	70.4763	C2
SULF1	1.11065	7.04576	8.62866	5.5691e-17	2.35464e-16	27.3634	C2
NMNAT3	1.10985	7.24749	15.7485	5.08302e-47	1.06023e-45	95.9986	C2
CACNA1H	1.08699	7.05966	13.0927	1.25098e-34	1.39786e-33	67.6303	C2
AQP5	1.06614	6.25811	15.0902	7.51303e-44	1.28802e-42	88.7381	C2
TF	1.06582	6.85534	11.4723	1.10667e-27	8.44512e-27	51.7512	C2
SLC22A23	1.06131	7.27068	12.9738	4.21372e-34	4.58563e-33	66.4239	C2
SLC38A1	1.05512	10.2856	11.0471	5.94133e-26	4.21279e-25	47.8014	C2
KCNK2	1.05003	6.42759	15.4665	1.17752e-45	2.23283e-44	92.8721	C2
PDE7B	1.00745	7.46235	10.9414	1.57421e-25	1.08445e-24	46.8355	C2
NDST3	4.35242	6.47594	39.595	1.78663e-169	1.49064e-166	377.136	C3
ALDH1A3	3.98053	7.02732	35.2681	2.23114e-148	6.98067e-146	328.653	C3
GRIA4	3.97513	6.43476	42.4056	1.21312e-182	3.03645e-179	407.39	C3
GRIK3	3.27718	6.56513	27.7879	7.46825e-110	6.92335e-108	240.093	C3
PDE5A	3.08924	7.03786	30.4614	7.13971e-124	9.92816e-122	272.323	C3
PDE3A	2.66507	6.35015	28.167	7.45257e-112	7.17453e-110	244.693	C3
GLYATL2	2.5595	5.26138	35.2406	3.05857e-148	8.50623e-146	328.338	C3
MICAL1	2.5323	7.85108	34.932	1.06427e-146	2.66386e-144	324.795	C3
PDE1A	2.46769	6.48602	20.4952	3.70526e-71	1.15928e-69	151.152	C3
CA14	2.40911	6.52336	29.8012	1.96988e-120	2.4653e-118	264.413	C3
ABCD2	2.35195	6.24425	16.9147	9.10486e-53	1.39813e-51	108.915	C3
SPHK1	2.34781	5.55071	39.134	2.83762e-167	1.77564e-164	372.079	C3
BCHE	2.3339	3.91028	34.7579	7.92692e-146	1.80373e-143	322.791	C3
KCNT2	2.30472	6.16472	22.3571	5.4593e-81	2.10225e-79	173.745	C3
ABCB4	2.27898	5.66443	36.3502	9.57387e-154	4.79268e-151	340.99	C3
CYBRD1	2.27456	7.69192	25.8868	8.97459e-100	6.60688e-98	216.921	C3
SLC4A11	2.25003	6.50801	22.0448	2.47194e-79	9.09891e-78	169.939	C3
PGM1	2.21303	7.91537	35.6025	4.8228e-150	1.7245e-147	332.481	C3
SCN5A	2.18568	5.68897	30.2226	1.24882e-122	1.64515e-120	269.466	C3
ABCA8	2.16926	5.53336	29.7143	5.6046e-120	6.68014e-118	263.369	C3
ABCA9	2.14555	6.84435	21.7047	1.56395e-77	5.43689e-76	165.8	C3
ADCY8	2.14408	5.98518	26.4741	6.79786e-103	5.15607e-101	224.095	C3
KCNJ6	2.12818	7.31837	22.0155	3.53371e-79	1.28187e-77	169.583	C3
GRIK2	2.10452	8.28707	17.2701	1.51213e-54	2.42619e-53	113	C3
GRIN2A	2.09416	6.49591	18.0505	1.69611e-58	3.14471e-57	122.07	C3
UGT8	2.09327	6.39388	22.9206	5.54695e-84	2.35322e-82	180.624	C3
HMGCLL1	2.06905	5.59165	20.79	1.0474e-72	3.36107e-71	154.711	C3
FAR2	2.06625	6.57964	29.3931	2.68344e-118	3.05303e-116	259.506	C3
SLC44A3	2.04156	5.67317	31.315	2.68734e-128	4.48427e-126	282.494	C3
GCNT2	2.03666	5.86981	34.0296	3.64788e-142	7.60887e-140	314.371	C3
HSD11B2	2.00569	7.22392	19.7415	3.23472e-67	8.61329e-66	142.098	C3
PLCH1	2.0014	7.02292	17.9714	4.28907e-58	7.83617e-57	121.145	C3
SULT1C4	1.9843	6.57654	27.7218	1.66795e-109	1.49103e-107	239.291	C3
GRID1	1.98095	6.31219	28.7639	5.36822e-115	5.37466e-113	251.917	C3
FUT9	1.96772	6.64767	19.3095	5.6944e-65	1.3838e-63	136.939	C3
SLC14A1	1.93419	5.25083	18.1574	4.83215e-59	9.30375e-58	123.323	C3
A4GALT	1.93151	5.71682	40.9994	4.15404e-176	5.19878e-173	392.377	C3
HS3ST5	1.89164	5.15725	32.3016	2.25057e-133	4.0237e-131	294.165	C3
PDE10A	1.87496	6.8864	18.8225	1.87558e-62	4.22935e-61	131.156	C3
ABCA6	1.85293	5.83725	22.1826	4.59688e-80	1.71731e-78	171.618	C3
NMNAT2	1.82787	8.61378	17.6461	1.9181e-56	3.35734e-55	117.355	C3
DAGLA	1.81352	7.14369	25.5328	6.86041e-98	4.90617e-96	212.592	C3
ACSS3	1.76186	5.94205	24.996	4.94065e-95	3.34228e-93	206.023	C3
KCNA3	1.74119	6.78616	21.505	1.77927e-76	6.01825e-75	163.373	C3
ST8SIA5	1.73203	6.52501	23.3703	2.24734e-86	1.12502e-84	186.122	C3
MBOAT1	1.71497	5.3846	28.7893	3.94978e-115	4.11929e-113	252.224	C3
GLDC	1.70421	7.24857	23.3451	3.06159e-86	1.50258e-84	185.814	C3
BDH2	1.69826	5.85647	23.743	2.33309e-88	1.26951e-86	190.682	C3
NOX4	1.66246	6.25267	21.9882	4.936e-79	1.76497e-77	169.249	C3
SLCO4C1	1.62243	4.11827	23.2429	1.0703e-85	5.05466e-84	184.564	C3
PLCXD3	1.62209	6.41855	14.6485	9.29221e-42	9.41636e-41	83.6555	C3
PHGDH	1.61631	7.47714	15.8738	1.24439e-47	1.58914e-46	97.128	C3
DCT	1.60066	5.97416	12.6315	1.34183e-32	9.79187e-32	62.6653	C3
PTGIS	1.59685	5.9801	18.3007	8.95939e-60	1.8085e-58	125.003	C3
GABRA2	1.57455	6.07128	14.6489	9.25102e-42	9.41273e-41	83.66	C3
PCYT1B	1.56012	6.5061	24.4402	4.5137e-92	2.89687e-90	199.217	C3
SLC4A8	1.55396	7.55402	17.4629	1.61653e-55	2.69744e-54	115.23	C3
ATP2A3	1.50791	6.1902	17.9973	3.16505e-58	5.82508e-57	121.448	C3
LDHB	1.50663	10.9451	17.4511	1.85447e-55	3.074e-54	115.093	C3
PAM	1.49864	8.72419	19.1812	2.62984e-64	6.26904e-63	135.413	C3
CHRNA5	1.49601	6.15307	16.6619	1.65139e-51	2.46037e-50	106.026	C3
MAN2A1	1.48908	7.12229	19.5515	3.15235e-66	8.21909e-65	139.827	C3
GRIN2C	1.47046	6.4309	21.4548	3.27572e-76	1.09322e-74	162.764	C3
PTGDS	1.46959	8.54795	14.2583	6.20806e-40	5.84165e-39	79.4714	C3
BCAT1	1.46738	6.74791	16.7305	7.53121e-52	1.14246e-50	106.809	C3
ST8SIA1	1.46219	6.6556	19.7084	4.81032e-67	1.26739e-65	141.702	C3
PLCL1	1.45145	5.48205	17.082	1.32841e-53	2.05247e-52	110.834	C3
DGKI	1.44107	6.45927	14.479	5.80447e-41	5.65315e-40	81.8311	C3
NDST4	1.43503	5.55865	11.8553	2.82394e-29	1.84071e-28	55.0589	C3
KCND2	1.41958	6.80737	12.213	8.61179e-31	5.95451e-30	58.5276	C3
RYR3	1.41578	6.20512	14.5099	4.15899e-41	4.08233e-40	82.163	C3
CYP3A5	1.41281	5.67056	19.8362	1.03802e-67	2.88686e-66	143.232	C3
GALM	1.36896	5.81872	19.8137	1.36057e-67	3.74232e-66	142.962	C3
CHRNA1	1.35493	5.3943	18.4695	1.22318e-60	2.48912e-59	126.989	C3
ABCC4	1.35185	5.84942	15.75	4.98367e-47	6.14489e-46	95.7454	C3
CYP1B1	1.3388	6.24428	12.7534	3.93549e-33	2.94926e-32	63.8851	C3
ATP2B4	1.31322	8.16709	15.7089	7.89162e-47	9.6827e-46	95.2874	C3
ABCB9	1.31245	6.60627	28.8055	3.24527e-115	3.5317e-113	252.42	C3
PLD2	1.30826	7.28021	19.4997	5.86242e-66	1.51275e-64	139.208	C3
CACNG7	1.29662	6.6887	14.0748	4.39457e-39	3.9567e-38	77.5228	C3
MTHFD2	1.29056	7.82048	14.186	1.34474e-39	1.23745e-38	78.7018	C3
PLCB4	1.27207	7.8763	17.4151	2.81621e-55	4.60718e-54	114.676	C3
SLC2A13	1.22975	6.77783	23.8097	1.02985e-88	5.72824e-87	191.498	C3
SLC29A1	1.22542	7.54981	19.3352	4.19068e-65	1.02836e-63	137.245	C3
SLC40A1	1.20388	7.05629	16.7049	1.00967e-51	1.5133e-50	106.516	C3
FDFT1	1.17534	9.71609	20.331	2.69069e-70	8.21316e-69	149.174	C3
KCNK12	1.17341	6.27443	20.1566	2.20304e-69	6.33816e-68	147.076	C3
SLC1A5	1.16953	7.3539	14.6925	5.7623e-42	5.91108e-41	84.1314	C3
FMO2	1.16087	4.50266	18.7201	6.31483e-62	1.38649e-60	129.945	C3
CLYBL	1.15093	6.98241	10.7039	1.37552e-24	7.27892e-24	44.3414	C3
GPX7	1.14511	8.65219	24.113	2.49645e-90	1.45317e-88	195.211	C3
SLC6A15	1.1322	7.18751	9.05284	1.93602e-18	7.61926e-18	30.3157	C3
GALNT7	1.13041	7.33377	14.427	1.01565e-40	9.81536e-40	81.2739	C3
SLC2A3	1.12117	8.07419	17.2304	2.394e-54	3.81667e-53	112.542	C3
KCNK1	1.11867	5.98614	9.70668	8.6832e-21	3.81969e-20	35.667	C3
HSD17B11	1.11502	10.0333	20.1811	1.6381e-69	4.76762e-68	147.372	C3
INPP4B	1.11053	6.2761	15.8852	1.09494e-47	1.40545e-46	97.2555	C3
AASS	1.10927	8.00264	18.2224	2.25043e-59	4.40064e-58	124.085	C3
SLC35D2	1.10136	6.63948	19.4407	1.18816e-65	3.004e-64	138.503	C3
FUT8	1.09518	7.96336	18.7154	6.67396e-62	1.4526e-60	129.89	C3
DIO2	1.08612	4.65603	14.8778	7.67108e-43	8.06752e-42	86.1398	C3
GMPR	1.08051	6.90125	10.7442	9.54436e-25	5.08288e-24	44.704	C3
PNPLA2	1.07367	8.19937	24.2004	8.53968e-91	5.21337e-89	196.282	C3
ATIC	1.06973	8.50955	16.8662	1.59072e-52	2.42778e-51	108.359	C3
SLC2A14	1.05628	5.22647	23.2105	1.5927e-85	7.38247e-84	184.168	C3
MAN1A1	1.05237	6.95124	14.5992	1.58379e-41	1.57937e-40	83.1245	C3
SLC36A1	1.04639	7.48901	15.9409	5.85679e-48	7.71555e-47	97.8791	C3
GLYATL1	1.04602	5.20822	17.7044	9.72272e-57	1.72596e-55	118.033	C3
SCN7A	1.04226	4.03766	14.4062	1.27053e-40	1.21844e-39	81.051	C3
SLC9A9	1.04064	6.01176	19.434	1.28651e-65	3.22013e-64	138.423	C3
ABCA10	1.03872	5.2121	15.7708	3.94986e-47	4.89431e-46	95.977	C3
GALNT12	1.03701	6.83676	8.13684	2.34633e-15	7.88305e-15	23.3032	C3
ITPR3	1.03259	5.87877	14.5233	3.59717e-41	3.54477e-40	82.3076	C3
MME	1.02335	4.07604	14.7788	2.25551e-42	2.32327e-41	85.0656	C3
ALDH1A1	1.02168	5.80688	13.6376	4.4269e-37	3.66905e-36	72.9315	C3
CERKL	1.01965	7.63927	8.97085	3.74026e-18	1.43587e-17	29.6646	C3
B4GALT5	1.00988	10.1186	24.5729	8.85888e-93	5.8352e-91	200.843	C3
BDH1	1.00121	6.2715	16.1702	4.42067e-49	6.14719e-48	100.454	C3
SLC1A7	3.49374	6.58606	20.5402	2.17016e-71	6.78988e-69	151.871	C4
GABRA5	3.30176	6.60716	22.6175	2.28972e-82	1.43279e-79	177.019	C4
NPR3	2.97094	4.74442	26.9194	3.00662e-105	7.52557e-102	229.436	C4
ABCA4	2.37293	6.16458	15.543	5.03944e-46	4.06894e-44	93.7778	C4
CACNA2D4	2.36244	5.97096	18.2551	1.54326e-59	2.57518e-57	124.721	C4
PDE6H	2.32524	5.1815	24.1335	1.97011e-90	2.4656e-87	195.497	C4
CACNA1G	2.28556	7.70878	15.1259	5.08209e-44	3.43796e-42	89.1923	C4
PNPLA3	2.05856	6.30656	21.7766	6.58269e-78	3.29529e-75	166.804	C4
PDE6G	2.02616	5.54464	19.2949	6.82986e-65	1.4246e-62	136.985	C4
GABRG2	1.96524	9.91177	10.543	5.87529e-24	9.54926e-23	43.3497	C4
KCNH6	1.89341	6.74376	17.0662	1.60158e-53	1.82216e-51	110.943	C4
KCNJ2	1.8824	7.77279	11.4763	1.06603e-27	2.30024e-26	51.8829	C4
SLC13A4	1.79206	6.46642	11.8951	1.92443e-29	4.58748e-28	55.8628	C4
GALNT14	1.76762	7.09246	11.3071	5.26317e-27	1.0373e-25	50.3004	C4
ABCA7	1.74689	5.85318	23.8244	8.72589e-89	7.2803e-86	191.725	C4
PDE6A	1.69504	4.49331	16.7102	9.55006e-52	9.56153e-50	106.878	C4
SLC26A7	1.64872	4.63025	14.2721	5.37247e-40	2.44496e-38	79.9853	C4
GLRA1	1.64008	7.36668	7.90666	1.27533e-14	1.03979e-13	22.1241	C4
GABRA1	1.63809	7.5657	11.0242	7.34014e-26	1.36092e-24	47.6895	C4
SLC6A17	1.63195	5.8229	13.4826	2.23782e-36	8.75199e-35	71.7076	C4
PDE6B	1.61475	5.52034	16.5192	8.45635e-51	7.83935e-49	104.709	C4
B3GALTL	1.6078	6.34333	16.5667	4.91895e-51	4.73544e-49	105.248	C4
HK2	1.60353	8.4491	12.8012	2.43263e-33	7.42546e-32	64.7674	C4
PHYHD1	1.55364	7.3101	20.4778	4.61321e-71	1.28298e-68	151.121	C4
PCK2	1.53514	6.45337	18.9656	3.45366e-63	6.64962e-61	133.082	C4
CACNA1F	1.52223	6.70858	11.2476	9.19384e-27	1.79783e-25	49.7477	C4
ABCG4	1.50459	6.9735	17.486	1.24331e-55	1.6379e-53	115.775	C4
GRIK1	1.48333	7.4885	6.94502	9.87548e-12	6.02886e-11	15.5939	C4
CACNG5	1.47793	6.54571	10.3059	4.8519e-23	7.54305e-22	41.2602	C4
GUCY2D	1.47151	6.13594	14.5206	3.71776e-41	1.93866e-39	82.6387	C4
GRIA1	1.45107	7.61172	10.686	1.61977e-24	2.73938e-23	44.6253	C4
SV2C	1.44277	6.73265	8.4131	2.93032e-16	2.72661e-15	25.8388	C4
SLC17A7	1.44078	8.11003	9.26459	3.4653e-19	4.07213e-18	32.4877	C4
TPH1	1.44055	6.76801	7.06252	4.54683e-12	2.90324e-11	16.3538	C4
PLA2G4C	1.42864	5.38988	17.2157	2.85315e-54	3.57071e-52	112.659	C4
CNGA1	1.37699	4.22024	17.7401	6.4531e-57	1.00951e-54	118.717	C4
CACNA1S	1.31896	5.02507	16.9789	4.37837e-53	4.7648e-51	109.943	C4
ASS1	1.29741	9.13675	8.65975	4.37244e-17	4.44887e-16	27.7139	C4
RDH12	1.27984	5.61578	15.7758	3.74861e-47	3.12759e-45	96.3608	C4
SLC4A10	1.27762	7.19398	9.05372	1.9235e-18	2.15897e-17	30.7955	C4
ETNK2	1.27618	5.9382	12.8586	1.35978e-33	4.2544e-32	65.3446	C4
ST6GALNAC2	1.26699	5.38606	12.8809	1.08443e-33	3.47992e-32	65.5692	C4
SLC8A1	1.25755	7.77225	9.7997	3.93998e-21	5.24562e-20	36.9112	C4
HCN1	1.23155	7.71462	7.546	1.67508e-13	1.22954e-12	19.5928	C4
KCNA5	1.22938	6.92903	5.40481	9.37469e-08	3.57151e-07	6.669	C4
ATP1B2	1.22242	9.92382	10.5081	8.03691e-24	1.29783e-22	43.0396	C4
CACNB2	1.20397	6.9287	12.5459	3.17005e-32	8.62461e-31	62.2197	C4
KCNB2	1.1866	9.15047	7.20057	1.8036e-12	1.20706e-11	17.2603	C4
SLC22A23	1.16048	7.27068	11.5527	5.16056e-28	1.14309e-26	52.602	C4
SLC12A2	1.15807	8.36882	14.942	3.81686e-43	2.44964e-41	87.1885	C4
ATP2B3	1.14302	7.04701	7.50889	2.17149e-13	1.58001e-12	19.3378	C4
CACNA2D1	1.08665	10.506	7.3528	6.39821e-13	4.48592e-12	18.277	C4
GABRR3	1.07849	3.67391	14.4163	1.14354e-40	5.61231e-39	81.5224	C4
CNGB1	1.06542	5.40065	14.824	1.38377e-42	8.2466e-41	85.9086	C4
MAOA	1.05853	6.45276	10.8275	4.47379e-25	7.8307e-24	45.8993	C4
SLC35F3	1.04401	7.27397	8.35107	4.69701e-16	4.30645e-15	25.3739	C4
CA2	1.03018	6.83666	9.41767	9.80698e-20	1.19741e-18	33.7344	C4
GLB1L2	1.02717	7.42681	14.8299	1.2979e-42	7.92353e-41	85.9723	C4
KCNG4	1.00734	5.51166	12.3015	3.60328e-31	9.49369e-30	59.8082	C4
KCNB1	1.00475	6.89789	13.1321	8.36293e-35	2.94823e-33	68.1127	C4
GALNT10	1.00157	7.2401	10.4136	1.86784e-23	2.94038e-22	42.2049	C4
