# Supplementary material for: Identification of metabolism-associated molecular classification and prognostic genes for medulloblastoma based on bioinformatics analysis
Source: Clinics (Sao Paulo). 2026 May 18;81:101003. doi: 10.1016/j.clinsp.2026.101003 (PMC13202577; doi:10.1016/j.clinsp.2026.101003)
Supplement: Supplementary file 4 [file mmc4.xlsx]

## Sheet: Sheet1
Supplementary Table 8 The 129-gene metabolism-related signature signature
Gene	logFC	AveExpr	t	P.Value	adj.P.Val	B
GAD1	-9.63185	6.55525	-33.4541	3.22e-22	7.84e-19	40.5824
CRYM	-8.3641	5.77564	-22.4212	4.99e-18	1.52e-15	31.3137
KCNJ9	-7.74934	5.45888	-23.5011	1.63e-18	6.61e-16	32.4148
TTYH1	-7.73465	5.84142	-19.3705	1.57e-16	3.83e-14	27.8933
PIP5K1B	-7.69764	6.33271	-25.8612	1.64e-19	1e-16	34.6504
SLC12A5	-7.33907	8.72809	-8.07746	2.03e-08	5.49e-07	8.99441
KCNJ10	-7.24682	6.69914	-13.8309	1.41e-15	2.61e-13	25.4817
GABRD	-6.97224	6.17852	-8.37969	1.03e-08	3.06e-07	9.68342
SCN2A	-6.8696	9.32438	-7.07937	2.07e-07	4.1e-06	6.6353
ITPR1	-6.67732	8.62944	-12.3214	4.3e-12	4.36e-10	17.5983
KCNJ16	-6.6699	6.47951	-8.74711	4.59e-09	1.6e-07	10.5048
PDE1A	-6.54939	8.09542	-6.55542	7.37e-07	1.16e-05	5.34868
GRIA3	-6.47405	6.58789	-11.781	1.35e-13	1.05e-11	20.9316
SCN1A	-6.36341	6.27767	-11.6969	1.65e-13	1.13e-11	20.7341
SCN4B	-6.31993	6.90236	-14.9981	5.64e-14	8.59e-12	21.9878
GAD2	-6.07609	6.71322	-12.5061	2.54e-14	2.36e-12	22.5995
ALDOC	-5.97994	10.1052	-10.4027	1.5e-10	8.71e-09	13.9861
GABRA1	-5.95155	9.10398	-6.1186	2.18e-06	2.95e-05	4.25409
GABRG1	-5.94204	7.37505	-10.7227	1.74e-12	9.3e-11	18.3767
ALDH1A1	-5.91043	7.97715	-7.50288	7.6e-08	1.72e-06	7.65167
RYR2	-5.87522	6.3419	-12.1492	5.82e-12	5.67e-10	17.2913
GABRB2	-5.73268	9.83837	-7.41488	9.35e-08	2.07e-06	7.44231
KCNA2	-5.66184	8.11274	-8.40812	9.67e-09	3.02e-07	9.7476
GABRB1	-5.53312	8.33838	-6.95138	4.96e-08	6.53e-07	8.10117
CDS1	-5.4671	6.63242	-9.22212	1.66e-09	7.49e-08	11.5401
OGDHL	-5.36146	5.43614	-11.119	3.79e-11	2.72e-09	15.385
P2RX7	-5.32595	5.18862	-13.342	7.62e-13	9.28e-11	19.3541
SLC6A1	-5.16868	9.89841	-6.87184	3.41e-07	6.29e-06	6.12937
SLC4A4	-5.07559	9.71368	-6.19334	1.81e-06	2.5e-05	4.44263
KCNJ3	-5.03725	9.0568	-5.14125	2.62e-05	0.000229242	1.75317
SLC1A6	-5.00995	6.2382	-5.31921	1.66e-05	0.000163254	2.21201
MICAL2	-4.94779	10.3427	-8.14711	1.73e-08	4.86e-07	9.15426
ATP2B2	-4.94438	9.9749	-7.14577	1.77e-07	3.59e-06	6.7961
SLC1A1	-4.88472	7.68902	-7.81062	4.12e-09	7.58e-08	10.5902
UST	-4.88348	7.06776	-7.99996	2.42e-08	6.2e-07	8.81579
SCN1B	-4.83697	6.47673	-8.09841	1.93e-08	5.29e-07	9.04256
SLC1A3	-4.78574	11.2023	-11.7297	1.23e-11	1.15e-09	16.5296
ATP8A2	-4.7199	8.01289	-4.99035	3.86e-05	0.00031353	1.36361
KCNK12	-4.68038	5.39936	-6.75831	4.49e-07	7.93e-06	5.85054
ACSL6	-4.66561	8.19052	-4.92984	4.51e-05	0.000359396	1.20736
GRIA1	-4.6594	8.36187	-5.61194	7.83e-06	8.75e-05	2.9643
ITPKB	-4.54418	7.30568	-8.14649	1.74e-08	4.86e-07	9.15285
PDE4A	-4.45654	7.11693	-7.55576	8.55e-09	1.36e-07	9.85935
CA11	-4.45073	10.306	-6.94249	2.88e-07	5.47e-06	6.30217
ABAT	-4.43887	11.4444	-6.19949	1.78e-06	2.49e-05	4.45812
NALCN	-4.43127	8.53425	-4.61187	0.000102774	0.000712322	0.387151
ATP1B2	-4.42228	9.22855	-6.17779	4.92e-07	4.96e-06	5.81158
SLC2A3	-4.39944	8.85645	-6.18151	1.86e-06	2.56e-05	4.41281
CA10	-4.36884	9.06973	-4.48233	0.000143709	0.000916424	0.0539591
ELOVL7	-4.35928	6.45977	-7.21896	1.48e-07	3.06e-06	6.97272
PLA2G4C	-4.32926	7.03936	-5.66047	6.92e-06	7.95e-05	3.08858
HS3ST1	-4.2874	6.69133	-4.34684	0.000203993	0.00123307	-0.293432
KCNK9	-4.27356	3.92477	-6.07906	2.4e-06	3.17e-05	4.15411
CACNB4	-4.23237	7.05546	-11.6175	1.51e-11	1.36e-09	16.3225
ALOX5	-4.18233	5.61381	-5.37203	1.45e-05	0.00014672	2.34803
KCNK1	-4.05404	11.173	-5.25444	1.95e-05	0.000186757	2.04512
MGLL	-3.97109	9.71997	-8.95993	2.9e-09	1.1e-07	10.9723
SLC24A3	-3.78759	7.97413	-4.60667	0.000104167	0.000716809	0.373759
LPCAT4	-3.66937	8.38725	-7.11159	1.92e-07	3.83e-06	6.71339
KCND2	-3.64023	9.07557	-4.61019	0.000103222	0.000712322	0.382819
ST8SIA5	-3.63666	7.95135	-10.8399	6.44e-11	4.48e-09	14.8474
NMNAT2	-3.496	9.83439	-3.32518	0.00273932	0.0107803	-2.83688
FUT9	-3.49579	10.3971	-3.29447	0.00295523	0.011454	-2.91003
ATP2B3	-3.44492	6.23036	-5.37001	1.45e-05	0.000146871	2.34283
GFOD1	-3.4087	9.53802	-11.3263	2.58e-11	1.96e-09	15.7785
SCN8A	-3.38922	8.07726	-6.8918	3.25e-07	6.04e-06	6.17826
DGKZ	-3.37745	10.7654	-17.4071	1.89e-15	4.18e-13	25.4084
KCNC1	-3.36937	9.78711	-4.25186	0.000260689	0.0015156	-0.536145
ATP6V1G2	-3.35301	10.9901	-4.23166	0.000274635	0.00157415	-0.58767
GSTT1	-3.26186	5.94155	-6.28768	3.55e-07	3.71e-06	6.13867
KCNQ2	-3.24611	10.1718	-3.74388	0.000958183	0.00446297	-1.8164
CACNA1A	-3.19168	10.7502	-3.50214	0.0017632	0.00748287	-2.41051
INPP5A	-3.15965	10.2362	-6.96921	2.7e-07	5.17e-06	6.36738
SLC36A1	-3.07939	7.82036	-6.69302	5.27e-07	8.93e-06	5.68952
KCNB1	-3.0085	8.24924	-5.27153	7.48e-06	5.26e-05	3.11015
SLC8A2	-2.90383	8.63988	-3.67004	0.00115537	0.00516417	-1.99915
SV2A	-2.78021	10.5095	-7.10176	3.19e-08	4.45e-07	8.54164
ELOVL4	-2.74556	9.37743	-5.44947	1.19e-05	0.000123934	2.54725
MGAT4A	-2.6399	9.15074	-3.44852	0.00201617	0.00842435	-2.54053
ATP1B1	-2.57493	9.29744	-4.10548	0.00025697	0.00329463	0.243133
KCNJ6	-2.55287	7.90192	-3.06714	0.00514996	0.0182345	-3.44284
INPP5F	-2.4931	11.5442	-4.77185	6.79e-05	0.000509156	0.799553
GLS	-2.42098	7.97543	-8.62884	6.82e-10	4.7e-07	12.6135
IDS	-2.32913	12.583	-6.80123	4.05e-07	7.3e-06	5.95611
PIP5K1C	-2.32084	9.88487	-4.87693	5.18e-05	0.000400294	1.07076
ATP1A1	-2.28207	11.4463	-6.99545	2.53e-07	4.89e-06	6.43132
QDPR	-2.2467	10.6669	-11.1558	3.54e-11	2.61e-09	15.4552
PFKP	-2.03723	10.3441	-4.72402	3.85e-05	0.000210219	1.49532
GATM	-1.90703	11.0038	-2.95473	0.00674685	0.0226694	-3.70001
PIK3CB	-1.86061	9.77312	-7.71936	4.6e-08	1.09e-06	8.16256
CDS2	-1.85234	10.3143	-11.4144	2.19e-11	1.84e-09	15.9442
GLRX	-1.81776	7.40993	-5.6286	3.1e-06	0.000139803	4.4908
ATP6V1C1	-1.76824	10.0287	-5.50358	1.03e-05	0.000110248	2.68629
ANKH	-1.71147	11.2455	-8.82192	3.91e-09	1.42e-07	10.6698
HK1	-1.65428	11.333	-4.61625	0.000101617	0.000707251	0.398417
ALG5	1.00995	7.92981	5.45866	5.09e-06	0.000204194	4.01103
AKR1A1	1.01388	10.1553	5.94901	9.77e-07	8.98e-06	5.12955
ADSL	1.01733	8.53882	4.04895	0.000301568	0.00367309	0.0906593
SLC39A6	1.02669	9.95019	3.2185	0.00293219	0.0200315	-2.05469
NME1	1.02973	11.7321	3.72237	0.000706821	0.00261959	-1.34024
SLC25A24	1.04633	7.25529	2.78758	0.00882645	0.0433492	-3.07195
DDOST	1.08462	11.6417	4.59169	0.000108286	0.000740966	0.335187
GSTP1	1.08814	10.3065	5.46243	4.22e-06	3.23e-05	3.67808
PIGW	1.1097	8.4771	3.41754	0.00164622	0.00551562	-2.15117
GPX7	1.13162	6.45205	4.28117	0.000155805	0.00232848	0.720769
MTHFD2L	1.13536	6.65939	4.31092	0.000143088	0.00220609	0.802183
DHFR	1.21039	8.14624	3.52147	0.00130375	0.0112224	-1.29575
SLC25A13	1.2121	6.94698	4.36159	0.000123742	0.00201551	0.941146
AADAT	1.25021	6.84847	4.83372	3.16e-05	0.00081849	2.25166
NUDT1	1.2503	7.69226	4.57174	6.75e-05	0.00137108	1.52136
HSD17B10	1.25426	9.0447	5.52652	4.18e-06	0.000175956	4.20262
ISYNA1	1.28589	7.38574	3.86968	0.000499139	0.00561301	-0.388363
DSE	1.35652	7.29499	3.71743	0.000762039	0.00767078	-0.789193
PGLS	1.36203	9.98746	7.59366	7.67e-09	1.27e-07	9.96847
IMPDH2	1.41297	9.48587	4.58031	6.59e-05	0.00136019	1.54514
EBPL	1.47852	8.49727	4.80715	3.41e-05	0.000856916	2.17731
UCP2	1.48085	7.68795	4.30617	0.000145046	0.00221477	0.789183
ACLY	1.55297	12.5671	7.29156	1.25e-07	2.62e-06	7.14727
HK2	1.58083	7.54256	2.76216	0.00939896	0.0455186	-3.12931
PRDX4	1.59186	10.7307	5.31014	6.66e-06	4.82e-05	3.22489
LBR	1.60585	8.49208	4.5724	6.74e-05	0.00137108	1.5232
NT5DC2	1.62779	8.3728	5.42264	5.66e-06	0.000222301	3.90934
PGD	1.63321	8.10375	6.2272	5.43e-07	4.23e-05	6.17491
DDAH2	2.08429	8.59547	6.30034	4.39e-07	3.82e-05	6.37951
DPYSL3	2.46328	12.1096	7.87227	3.46e-09	6.66e-08	10.7659
ODC1	2.62698	12.1562	13.881	1.27e-15	2.55e-13	25.5867
ST8SIA2	2.70864	7.76717	4.48047	8.79e-05	0.00162724	1.26866
RRM2	3.00661	8.08292	5.52543	4.19e-06	0.000175956	4.19955
TYMS	3.10329	9.08696	5.69842	2.53e-06	0.0001184	4.68784
